# Supplementary material for: Histamine-induced RPS6 phosphorylation in dendritic cells is associated with the severity of peanut allergic reactions
Source: JCI Insight. 2025 Sep 11;10(20):e196167. doi: 10.1172/jci.insight.196167 (PMC12581671; doi:10.1172/jci.insight.196167)
Supplement: Supporting data values [file jciinsight-10-196167-s191.xlsx]

## Sheet: fig_1B
DonorID	Stimulation	S6_pDCs	S6_cDCs	S6_Monocytes
ID_1	0	4.2	4.57	3.75
ID_1	aIgE	8.25		3.2
ID_1	10000	7.67	2.54	2.06
ID_2	0	10.1	5.52	3.58
ID_2	aIgE	11		5.45
ID_2	10000	10.9		4.5
ID_3	0	1.85	2.81	1.79
ID_3	aIgE	1.62	3.22	1.96
ID_3	10000	6.53	3.33	1.96
ID_4	0	3.17	2.99	2.56
ID_4	aIgE	5.56	4.65	1.9
ID_4	10000	15.8	3.99	2.42
ID_5	0	5.69	6.15	2.43
ID_5	aIgE	13.9	8.46	2.22
ID_5	10000	11.8	9.2	2.5
ID_6	0	2.98	4.06	4.85
ID_6	aIgE	3.59	3.6	2.5
ID_6	10000	5.98	6.73	3.72
ID_7	0	2.66	2.02	1.22
ID_7	aIgE	3.79	4.16	2.85
ID_7	10000	6.22	3.1	2.79
ID_8	0	2.29	4.19	5.6
ID_8	aIgE	5.39	7.69	5.59
ID_8	10000	2.47	3.57	3.9
ID_9	0	7.72	3.96	3.84
ID_9	aIgE	14	4.46	6.01
ID_9	10000	14.5	3.46	4.85
ID_10	0	3.9	2.42	2.18
ID_10	aIgE	11.5	3.96	1.94
ID_10	10000	9.33	5.04	2
ID_11	0	4.26	7.32
ID_11	aIgE		4.95	1.5
ID_11	10000		3.69	2.01
ID_12	0	2.48	2.52	0.81
ID_12	aIgE	4.27	4.22	2.13
ID_12	10000	5.02	4.27	1.03
ID_13	0	1.78	4.63	2.5
ID_13	aIgE	6.2	4.51	2.43
ID_13	10000	4.05	6	3.42
ID_14	0	3.93	6.36	2.88
ID_14	aIgE	15.8	5.87	1.71
ID_14	10000	7.49	4.2	1.92
ID_15	0	1.35	1.95	0.96
ID_15	aIgE	2.2	2.2	0.94
ID_15	10000	3.48	2.69	1.25
ID_16	0	3.45	2.54	1.09
ID_16	aIgE	7.64	2.65	1.1
ID_16	10000	5.88	3.53	1.33
ID_17	0	2.22	4.8
ID_17	aIgE	6.29	8.93
ID_17	10000	4.88	7.08
ID_18	0	1.6	1.24	0.94
ID_18	aIgE	2.19	2.17	1.11
ID_18	10000	0.89	2.46	0.85
ID_19	0	2.59		2.86
ID_19	aIgE	4.52		2.6
ID_19	10000	2.56		2.72
ID_20	0	1.64	4.17	2.66
ID_20	aIgE	2.37	3.86	2.08
ID_20	10000	3.25	3.55	2.44
ID_21	0	4.85	2.83	2.18
ID_21	aIgE	15.5	4.4	2.77
ID_21	10000	12.3	3.81	1.92
ID_22	0	3.69	4.97	4.02
ID_22	aIgE	9.7	4.8	3.32
ID_22	10000	8.51	5.37	4.46
ID_23	0	6.67	2.09	2.97
ID_23	aIgE	13.6	5.05	4.88
ID_23	10000	13.5	3.41	2.87
ID_24	0	4.37	5.52	3.58
ID_24	aIgE	12		4.43
ID_24	10000	12.7	8.82	3.31
ID_25	0	3.63	5.69	2.85
ID_25	aIgE	12.7	5.1	2.82
ID_25	10000	12.6	6.6	2.85
ID_26	0	3.82	3.03	3.62
ID_26	aIgE	9.75	4.69	3.58
ID_26	10000		5.29	4.52
ID_27	0	2.51	1.68	2.33
ID_27	aIgE	3.33	1.72	1.81
ID_27	10000	4.03	1.65	1.99
ID_28	0	7.8	4.47	6.12
ID_28	aIgE		7.68	5.35
ID_28	10000		5.99	6.33
ID_29	0	1.94	1.09	2.1
ID_29	aIgE	5.76	2	2.62
ID_29	10000	8.81	2.13	2.61
ID_30	0	3.74	3.2	2.83
ID_30	aIgE	11.8	3.25	3.04
ID_30	10000	12.1	4.25	3.84
ID_31	0	1.52	1.74	1.72
ID_31	aIgE	3.73	2.66	1.56
ID_31	10000	3.14	2.16	1.75
ID_32	0	2.99	7.74
ID_32	aIgE	8.9
ID_32	10000	4.43	8.38
ID_33	0	3.45	1.69	2.29
ID_33	aIgE	5.09	1.57	2.04
ID_33	10000	8.95	2.24	2
ID_34	0	4.42	5.18	4.31
ID_34	aIgE	16.5	5.4	4.69
ID_34	10000	3.81	5.55	3.71
ID_35	0	3.09	2.15	2.68
ID_35	aIgE	4.66	2.27	2.64
ID_35	10000	5.52	2.75	2.35
ID_36	0	3.45	3.02	3.17
ID_36	aIgE	8.94	3.25	3.22
ID_36	10000	6.01	3.88	3.76
ID_37	0	6.34	3.4	3.61
ID_37	aIgE	11.4	4.22	3.29
ID_37	10000		5.3	4.6
ID_38	0	3.21	3.18	3.23
ID_38	aIgE	5.32	4.42	3.49
ID_38	10000	3.3	3.69	3.43
ID_39	0	2.59	1.69	1.84
ID_39	aIgE	6.08	3.6	2.9
ID_39	10000	3.53	1.35	3.13
ID_40	0	6.62	3.41	3.82
ID_40	aIgE		5.7	3.77
ID_40	10000	12.4	4.33	3.83
ID_41	0	2.96	2.71	3.83
ID_41	aIgE	6.7	5.4	4.97
ID_41	10000	4.09	4.24	5.42
ID_42	0	3.77	2.23	2.83
ID_42	aIgE	8.9	4.12	2.51
ID_42	10000	6.61	2.86	3.89
ID_43	0	2.2	1.43	1.59
ID_43	aIgE	7.14	1.55	1.33
ID_43	10000	5.11	1.59	1.69
ID_44	0	4.2	4.41	3.05
ID_44	aIgE		4.75	2.88
ID_44	10000	11.2	4.31	2.76
ID_45	0	6.48	4.75	2.53
ID_45	aIgE		6.82	3.75
ID_45	10000	9.65	6.16	2.03
ID_46	0	6.04	2.87	2.69
ID_46	aIgE	16.5	2.9	2.17
ID_46	10000	14.3	2.1	1.91
ID_47	0	5.31	2.7	2.94
ID_47	aIgE		4.66	2.61
ID_47	10000	6.16	2.54	2.4
ID_48	0	2.14	2.63	1.72
ID_48	aIgE	16.3	9.01	4.9
ID_48	10000	5.51	4.52	3.3
ID_49	0	2.45	3.7	1.97
ID_49	aIgE	5.99	3.62	1.62
ID_49	10000	3.44	3.21	1.85
ID_50	0	1.43	2.01	0.84
ID_50	aIgE	2.48	2.61	0.99
ID_50	10000	1.4	2.06	0.81
ID_51	0	3.46	8.8	3.8
ID_51	aIgE	4.05	5.95	2.37
ID_51	10000	8.75		4.01
ID_52	0	2.03	2.83	3.28
ID_52	aIgE	2.58	3.08	3.31
ID_52	10000	2.47	2.54	3.52
ID_53	0	2.11	2.28	3.59
ID_53	aIgE	1.71	1.5	1.86
ID_53	10000	2.25	1.73	2.35
ID_54	0	1.42	2.56	2.55
ID_54	aIgE	2.16	2.96	3.41
ID_54	10000	1.43	2.67	2.36
ID_55	0	0.82	1.11	1.67
ID_55	aIgE	1.39	1.6	1.5
ID_55	10000	1.46	1.37	2.17
ID_56	0	2.46	2.55	1.51
ID_56	aIgE	3.36	4.26	1.79
ID_56	10000	5	4.46	2.77
ID_57	0	0.58	1.43	1.64
ID_57	aIgE	0.92	1.32	1.62
ID_57	10000	1.27	1.37	1.67
ID_58	0	1.05	2.16	1.36
ID_58	aIgE	4.26	2.81	1.8
ID_58	10000	5.61	3.61	1.8
ID_59	0	2.22	2.11	1.03
ID_59	aIgE	2.93	1.95	0.68
ID_59	10000	10.1
ID_60	0	5.17	3.71	2.35
ID_60	aIgE	15.1	4.37	2.17
ID_60	10000	16.7	5.74	1.89
ID_61	0	1.49		2.41
ID_61	aIgE	6.86		6.28
ID_61	10000	7.39		5.25
ID_62	0	2.37	1.46	1.66
ID_62	aIgE	5.09	1.33	1.56
ID_62	10000	9.25	1.89	1.8
ID_63	0	7.78		5.07
ID_63	aIgE	13.3		2.52
ID_63	10000	15.8		3.01
ID_64	0	2.86	3.8	3.56
ID_64	aIgE	5.11	2.62	2.65
ID_64	10000	4.65	2.32	2.51
ID_65	0	2.27	4.46	3.84
ID_65	aIgE	4.33	5.71	4.07
ID_65	10000	4.2	4.96	3.2
ID_66	0	2.89	3.26	3.25
ID_66	aIgE	5.96	6.12	5.75
ID_66	10000	9.01	6.54	4.07
ID_67	0	4.6	3.6	3.34
ID_67	aIgE	6.46	4.48	4.26
ID_67	10000	13	7.28	3.29
ID_68	0	2.77	2.3	3.68
ID_68	aIgE	3.61	2.62	2.97
ID_68	10000	2.31	2.77	3.28
ID_69	0	3.06	2.29	2.11
ID_69	aIgE	4.57	2.04	1.9
ID_69	10000	1.65	2.28	2.34
ID_70	0	2.5	1.8	1.96
ID_70	aIgE	3.63	1.97	2.1
ID_70	10000	4.4	1.84	1.62
ID_71	0	2.35	2.04	2.29
ID_71	aIgE	4.55	2.28	2.16
ID_71	10000	5.57	1.57	2.05
ID_72	0	3.4	2.01	2.26
ID_72	aIgE	6.55	3.24	3.95
ID_72	10000	3.71	1.75	2.02
ID_73	0	2.16	3.58	4.64
ID_73	aIgE	1.16	2.03	2.8
ID_73	10000	2.03	3.11	4.53
ID_74	0	0.78	2.95	2.73
ID_74	aIgE	3.7	2.56	2.47
ID_74	10000	2.29	2.49	2.61
ID_75	0	3.72	5.88	5.05
ID_75	aIgE	10.8	6.81	4.67
ID_75	10000	6.57	5.94	4.51
ID_76	0	4.29	2.07	1.9
ID_76	aIgE	2.95	1.68	1.53
ID_76	10000	3	1.51	1.59
ID_77	0	3.84
ID_77	aIgE	7.11	9.23
ID_77	10000	8.87
ID_78	0	6.21	8.16	5.24
ID_78	aIgE	13.5	5.66	4.38
ID_78	10000	11.5	6.43	4.57
ID_79	0	3	5.11	3.96
ID_79	aIgE	11.8	4.36	2.5
ID_79	10000	12.8	5.23	3.36
ID_80	0	3.91	3.23	2.84
ID_80	aIgE	7.77	2.82	2.41
ID_80	10000	7.8	3.92	3.16
ID_81	0	2.26	3.28	2.57
ID_81	aIgE	7.13	8.26	5.84
ID_81	10000	6.1	7.56	5.47

## Sheet: fig_1C
DonorID	Stimulation	S6_pDCs_normed	S6_cDCs_normed	S6_Monocytes_normed
ID_1	0	1	1	1
ID_1	aIgE	1.96429		0.853333
ID_1	10000	1.82619	0.555799
ID_2	0	1	1	1
ID_2	aIgE	1.08911
ID_2	10000	1.07921		1.25698
ID_3	0	1	1	1
ID_3	aIgE	0.875676	1.14591	1.09497
ID_3	10000	3.52973	1.18505	1.09497
ID_4	0	1	1	1
ID_4	aIgE	1.75394	1.55518	0.742188
ID_4	10000		1.33445	0.945312
ID_5	0	1	1	1
ID_5	aIgE	2.44288	1.37561	0.91358
ID_5	10000	2.07381	1.49593	1.02881
ID_6	0	1	1	1
ID_6	aIgE	1.2047	0.8867
ID_6	10000	2.00671	1.65764	0.76701
ID_7	0	1	1	1
ID_7	aIgE	1.42481
ID_7	10000	2.33835	1.53465
ID_8	0	1	1	1
ID_8	aIgE	2.35371		0.998214
ID_8	10000	1.0786	0.852029	0.696429
ID_9	0	1	1	1
ID_9	aIgE	1.81347	1.12626
ID_9	10000	1.87824	0.873737	1.26302
ID_10	0	1	1	1
ID_10	aIgE	2.94872	1.63636	0.889908
ID_10	10000	2.39231		0.917431
ID_11	0	1	1	1
ID_11	aIgE		0.67623
ID_11	10000
ID_12	0	1	1	1
ID_12	aIgE	1.72177	1.6746
ID_12	10000	2.02419	1.69444	1.2716
ID_13	0	1	1	1
ID_13	aIgE	3.48315	0.974082	0.972
ID_13	10000	2.27528	1.2959
ID_14	0	1	1	1
ID_14	aIgE	4.02036	0.922956
ID_14	10000	1.90585	0.660377
ID_15	0	1	1	1
ID_15	aIgE	1.62963	1.12821	0.979167
ID_15	10000	2.57778	1.37949
ID_16	0	1	1	1
ID_16	aIgE	2.21449	1.04331	1.00917
ID_16	10000	1.70435	1.38976	1.22018
ID_17	0	1	1	1
ID_17	aIgE	2.83333
ID_17	10000	2.1982	1.475	1.15633
ID_18	0	1	1	1
ID_18	aIgE	1.36875	1.75	1.18085
ID_18	10000	0.55625		0.904255
ID_19	0	1		1
ID_19	aIgE	1.74517		0.909091
ID_19	10000	0.988417		0.951049
ID_20	0	1	1	1
ID_20	aIgE	1.44512	0.925659	0.781955
ID_20	10000	1.98171	0.851319	0.917293
ID_21	0	1	1	1
ID_21	aIgE	3.19588	1.55477	1.27064
ID_21	10000	2.53608	1.34629	0.880734
ID_22	0	1	1	1
ID_22	aIgE	2.62873	0.965795	0.825871
ID_22	10000	2.30623	1.08048	1.10945
ID_23	0	1	1	1
ID_23	aIgE	2.03898
ID_23	10000	2.02399	1.63158	0.96633
ID_24	0	1	1	1
ID_24	aIgE	2.746		1.23743
ID_24	10000	2.90618	1.59783	0.924581
ID_25	0	1	1	1
ID_25	aIgE	3.49862	0.896309	0.989474
ID_25	10000	3.47107	1.15993	1
ID_26	0	1	1	1
ID_26	aIgE	2.55236	1.54785	0.98895
ID_26	10000		1.74587	1.24862
ID_27	0	1	1	1
ID_27	aIgE	1.32669	1.02381	0.776824
ID_27	10000	1.60558	0.982143	0.854077
ID_28	0	1	1	1
ID_28	aIgE	3.79487	1.71812	0.874183
ID_28	10000	2.66667	1.34004	1.03431
ID_29	0	1	1	1
ID_29	aIgE	2.96907		1.24762
ID_29	10000			1.24286
ID_30	0	1	1	1
ID_30	aIgE	3.15508	1.01562	1.0742
ID_30	10000	3.23529	1.32812
ID_31	0	1	1	1
ID_31	aIgE	2.45395	1.52874	0.906977
ID_31	10000	2.06579	1.24138	1.01744
ID_32	0	1	1	1
ID_32	aIgE	2.97659
ID_32	10000	1.48161	1.08269	0.988432
ID_33	0	1	1	1
ID_33	aIgE	1.47536	0.928994	0.89083
ID_33	10000	2.5942	1.32544	0.873362
ID_34	0	1	1	1
ID_34	aIgE	3.73303	1.04247	1.08817
ID_34	10000	0.861991	1.07143	0.860789
ID_35	0	1	1	1
ID_35	aIgE	1.50809	1.05581	0.985075
ID_35	10000	1.78641	1.27907	0.876866
ID_36	0	1	1	1
ID_36	aIgE	2.5913	1.07616	1.01577
ID_36	10000	1.74203	1.28477	1.18612
ID_37	0	1	1	1
ID_37	aIgE	1.79811	1.24118	0.911357
ID_37	10000		1.55882	1.27424
ID_38	0	1	1	1
ID_38	aIgE	1.65732	1.38994	1.0805
ID_38	10000	1.02804	1.16038	1.06192
ID_39	0	1	1	1
ID_39	aIgE	2.34749
ID_39	10000	1.36293	0.798817
ID_40	0	1	1	1
ID_40	aIgE		1.67155	0.986911
ID_40	10000	1.87311	1.26979	1.00262
ID_41	0	1	1	1
ID_41	aIgE	2.26351
ID_41	10000	1.38176	1.56458
ID_42	0	1	1	1
ID_42	aIgE	2.36074		0.886926
ID_42	10000	1.75332	1.28251
ID_43	0	1	1	1
ID_43	aIgE	3.24545	1.08392	0.836478
ID_43	10000	2.32273	1.11189	1.06289
ID_44	0	1	1	1
ID_44	aIgE		1.0771	0.944262
ID_44	10000	2.66667	0.977324	0.904918
ID_45	0	1	1	1
ID_45	aIgE	4.21296	1.43579
ID_45	10000	1.4892	1.29684	0.802372
ID_46	0	1	1	1
ID_46	aIgE	2.73179	1.01045	0.806691
ID_46	10000	2.36755	0.731707	0.710037
ID_47	0	1	1	1
ID_47	aIgE	4.29379	1.72593	0.887755
ID_47	10000	1.16008	0.940741	0.816327
ID_48	0	1	1	1
ID_48	aIgE
ID_48	10000	2.57477	1.71863
ID_49	0	1	1	1
ID_49	aIgE	2.4449	0.978378	0.822335
ID_49	10000	1.40408	0.867568	0.939086
ID_50	0	1	1	1
ID_50	aIgE	1.73427	1.29851	1.17857
ID_50	10000	0.979021	1.02488	0.964286
ID_51	0	1	1	1
ID_51	aIgE	1.17052	0.676136
ID_51	10000	2.5289	1.19318	1.05526
ID_52	0	1	1	1
ID_52	aIgE	1.27094	1.08834	1.00915
ID_52	10000	1.21675	0.897527	1.07317
ID_53	0	1	1	1
ID_53	aIgE	0.810427	0.657895
ID_53	10000	1.06635	0.758772
ID_54	0	1	1	1
ID_54	aIgE	1.52113	1.15625
ID_54	10000	1.00704	1.04297	0.92549
ID_55	0	1	1	1
ID_55	aIgE	1.69512	1.44144	0.898204
ID_55	10000	1.78049	1.23423
ID_56	0	1	1	1
ID_56	aIgE	1.36585	1.67059	1.18543
ID_56	10000	2.03252	1.74902
ID_57	0	1	1	1
ID_57	aIgE	1.58621	0.923077	0.987805
ID_57	10000	2.18966	0.958042	1.01829
ID_58	0	1	1	1
ID_58	aIgE	4.05714	1.30093
ID_58	10000		1.6713
ID_59	0	1	1	1
ID_59	aIgE	1.31982	0.924171
ID_59	10000
ID_60	0	1	1	1
ID_60	aIgE	2.9207	1.1779	0.923404
ID_60	10000	3.23017	1.54717	0.804255
ID_61	0	1		1
ID_61	aIgE
ID_61	10000
ID_62	0	1	1	1
ID_62	aIgE	2.14768	0.910959	0.939759
ID_62	10000	3.90295	1.29452	1.08434
ID_63	0	1		1
ID_63	aIgE	1.70951
ID_63	10000	2.03085
ID_64	0	1	1	1
ID_64	aIgE	1.78671	0.689474	0.744382
ID_64	10000	1.62587	0.610526	0.705056
ID_65	0	1	1	1
ID_65	aIgE	1.90749	1.28027	1.0599
ID_65	10000	1.85022	1.11211	0.833333
ID_66	0	1	1	1
ID_66	aIgE	2.06228
ID_66	10000	3.11765		1.25231
ID_67	0	1	1	1
ID_67	aIgE	1.40435	1.24444	1.27545
ID_67	10000	2.82609		0.98503
ID_68	0	1	1	1
ID_68	aIgE	1.30325	1.13913	0.807065
ID_68	10000	0.833935	1.20435	0.891304
ID_69	0	1	1	1
ID_69	aIgE	1.49346	0.89083	0.900474
ID_69	10000	0.539216	0.995633	1.109
ID_70	0	1	1	1
ID_70	aIgE	1.452	1.09444	1.07143
ID_70	10000	1.76	1.02222	0.826531
ID_71	0	1	1	1
ID_71	aIgE	1.93617	1.11765	0.943231
ID_71	10000	2.37021	0.769608	0.895197
ID_72	0	1	1	1
ID_72	aIgE	1.92647	1.61194
ID_72	10000	1.09118	0.870647	0.893805
ID_73	0	1	1	1
ID_73	aIgE	0.537037	0.567039
ID_73	10000	0.939815	0.868715	0.976293
ID_74	0	1	1	1
ID_74	aIgE		0.867797	0.904762
ID_74	10000	2.9359	0.844068	0.956044
ID_75	0	1	1	1
ID_75	aIgE	2.90323	1.15816	0.924752
ID_75	10000	1.76613	1.0102	0.893069
ID_76	0	1	1	1
ID_76	aIgE	0.687646	0.811594	0.805263
ID_76	10000	0.699301	0.729469	0.836842
ID_77	0	1	1	1
ID_77	aIgE	1.85156	0.913861	0.875399
ID_77	10000	2.3099	0.990099	0.992545
ID_78	0	1	1	1
ID_78	aIgE	2.17391	0.693627	0.835878
ID_78	10000	1.85185	0.78799	0.872137
ID_79	0	1	1	1
ID_79	aIgE	3.93333	0.853229
ID_79	10000	4.26667	1.02348	0.848485
ID_80	0	1	1	1
ID_80	aIgE	1.98721	0.873065	0.848592
ID_80	10000	1.99488	1.21362	1.11268
ID_81	0	1	1	1
ID_81	aIgE	3.15487
ID_81	10000	2.69912

## Sheet: fig_1D
DonorID	Stimulation	pS6_site	S6_pDCs	S6_cDCs
ID_1	aIgE	S235/S236	2.18562	1.40918
ID_1	Allergen	S235/S236	1.96601	1.23982
ID_1	Unstimulated	S235/S236	1	1
ID_1	aIgE	S240	1.75	1.4127
ID_1	Allergen	S240	1.5	1.68254
ID_1	Unstimulated	S240	1	1
ID_1	aIgE	S244	1.43299	1.51852
ID_1	Allergen	S244	1.08247	1.10494
ID_1	Unstimulated	S244	1	1
ID_2	aIgE	S235/S236	1.8582	1.63022
ID_2	Allergen	S235/S236	1.56278	1.78926
ID_2	Unstimulated	S235/S236	1	1
ID_2	aIgE	S240	0.979592	1.24876
ID_2	Allergen	S240	0.877551	1.01493
ID_2	Unstimulated	S240	1	1
ID_2	aIgE	S244	0.797872	1.10811
ID_2	Allergen	S244	0.978723	0.923423
ID_2	Unstimulated	S244	1	1
ID_3	aIgE	S235/S236	2.21024	2.10702
ID_3	Allergen	S235/S236	2.08022	1.92308
ID_3	Unstimulated	S235/S236	1	1
ID_3	aIgE	S240	1.18367	1.98305
ID_3	Allergen	S240	1.26531	1.67797
ID_3	Unstimulated	S240	1	1
ID_3	aIgE	S244	0.950617	1.075
ID_3	Allergen	S244	0.845679	0.95
ID_3	Unstimulated	S244	1	1
ID_4	aIgE	S235/S236	1.65517	3.3949
ID_4	Allergen	S235/S236	1.6366	3.18382
ID_4	Unstimulated	S235/S236	1	1
ID_4	aIgE	S240	0.918033	1.49587
ID_4	Allergen	S240	1.62295	1.63636
ID_4	Unstimulated	S240	1	1
ID_4	aIgE	S244	0.958333	1.22222
ID_4	Allergen	S244	1	1.36842
ID_4	Unstimulated	S244	1	1
ID_5	aIgE	S235/S236	1.48995	1.40825
ID_5	Allergen	S235/S236	1.97527	1.04829
ID_5	Unstimulated	S235/S236	1	1
ID_5	aIgE	S240	0.962264	1.18421
ID_5	Allergen	S240	1.71698	1.69737
ID_5	Unstimulated	S240	1	1
ID_5	aIgE	S244	1.33684	1.07246
ID_5	Allergen	S244	0.926316	0.891304
ID_5	Unstimulated	S244	1	1
ID_6	aIgE	S235/S236	2.18634	1.58067
ID_6	Allergen	S235/S236	1.99172	1.43697
ID_6	Unstimulated	S235/S236	1	1
ID_6	aIgE	S240	1.25806	1.15033
ID_6	Allergen	S240	0.822581	0.993464
ID_6	Unstimulated	S240	1	1
ID_6	aIgE	S244	0.927083	1.2191
ID_6	Allergen	S244	0.958333	0.792135
ID_6	Unstimulated	S244	1	1

## Sheet: fig_1E
DonorID	Stimulation	donorgroup	S6_pDCs_normed	S6_cDCs_normed
ID_1	aIgE	allergic	1.96429
ID_1	PN 10µg/ml	allergic	1.82619	0.555799
ID_2	aIgE	allergic	1.08911
ID_2	PN 10µg/ml	allergic	1.07921
ID_3	aIgE	allergic	0.875676	1.14591
ID_3	PN 10µg/ml	allergic	3.52973	1.18505
ID_4	aIgE	allergic	1.75394	1.55518
ID_4	PN 10µg/ml	allergic		1.33445
ID_5	aIgE	allergic	2.44288	1.37561
ID_5	PN 10µg/ml	allergic	2.07381	1.49593
ID_6	aIgE	allergic	1.2047	0.8867
ID_6	PN 10µg/ml	allergic	2.00671	1.65764
ID_7	aIgE	sensitised_tolerant	1.98148
ID_7	PN 10µg/ml	sensitised_tolerant	2.15123
ID_8	aIgE	sensitised_tolerant	1.29492	1.45794
ID_8	PN 10µg/ml	sensitised_tolerant	0.766102	1.02336
ID_9	aIgE	allergic	1.42481	2.05941
ID_9	PN 10µg/ml	allergic	2.33835	1.53465
ID_10	aIgE	allergic	2.35371	1.83532
ID_10	PN 10µg/ml	allergic	1.0786	0.852029
ID_11	aIgE	allergic	1.81347	1.12626
ID_11	PN 10µg/ml	allergic	1.87824	0.873737
ID_12	aIgE	allergic	2.94872	1.63636
ID_12	PN 10µg/ml	allergic	2.39231	2.08264
ID_13	aIgE	allergic		0.67623
ID_13	PN 10µg/ml	allergic		0.504098
ID_14	aIgE	allergic	1.72177	1.6746
ID_14	PN 10µg/ml	allergic	2.02419	1.69444
ID_15	aIgE	allergic	3.48315	0.974082
ID_15	PN 10µg/ml	allergic	2.27528	1.2959
ID_16	aIgE	allergic	4.02036	0.922956
ID_16	PN 10µg/ml	allergic	1.90585	0.660377
ID_17	aIgE	allergic	1.62963	1.12821
ID_17	PN 10µg/ml	allergic	2.57778	1.37949
ID_18	aIgE	allergic	2.21449	1.04331
ID_18	PN 10µg/ml	allergic	1.70435	1.38976
ID_19	aIgE	allergic	2.83333	1.86042
ID_19	PN 10µg/ml	allergic	2.1982	1.475
ID_20	aIgE	allergic	1.36875	1.75
ID_20	PN 10µg/ml	allergic	0.55625	1.98387
ID_21	aIgE	allergic	1.74517
ID_21	PN 10µg/ml	allergic	0.988417
ID_22	aIgE	allergic	1.44512	0.925659
ID_22	PN 10µg/ml	allergic	1.98171	0.851319
ID_23	aIgE	sensitised_tolerant	1.21164
ID_23	PN 10µg/ml	sensitised_tolerant	2.01058
ID_24	aIgE	allergic	3.19588	1.55477
ID_24	PN 10µg/ml	allergic	2.53608	1.34629
ID_25	aIgE	allergic	2.62873	0.965795
ID_25	PN 10µg/ml	allergic	2.30623	1.08048
ID_26	aIgE	allergic	2.03898
ID_26	PN 10µg/ml	allergic	2.02399	1.63158
ID_27	aIgE	allergic	2.746	2.08333
ID_27	PN 10µg/ml	allergic	2.90618	1.59783
ID_28	aIgE	allergic	3.49862	0.896309
ID_28	PN 10µg/ml	allergic	3.47107	1.15993
ID_29	aIgE	allergic	2.55236	1.54785
ID_29	PN 10µg/ml	allergic		1.74587
ID_30	aIgE	allergic	1.32669	1.02381
ID_30	PN 10µg/ml	allergic	1.60558	0.982143
ID_31	aIgE	allergic	3.79487	1.71812
ID_31	PN 10µg/ml	allergic	2.66667	1.34004
ID_32	aIgE	allergic	2.96907	1.83486
ID_32	PN 10µg/ml	allergic		1.95413
ID_33	aIgE	allergic	3.15508	1.01562
ID_33	PN 10µg/ml	allergic	3.23529	1.32812
ID_34	aIgE	allergic	2.45395	1.52874
ID_34	PN 10µg/ml	allergic	2.06579	1.24138
ID_35	aIgE	allergic	2.97659	1.91214
ID_35	PN 10µg/ml	allergic	1.48161	1.08269
ID_36	aIgE	allergic_non_responder	1.29268	0.916084
ID_36	PN 10µg/ml	allergic_non_responder	2.11789	0.867133
ID_37	aIgE	allergic	1.47536	0.928994
ID_37	PN 10µg/ml	allergic	2.5942	1.32544
ID_38	aIgE	allergic	3.73303	1.04247
ID_38	PN 10µg/ml	allergic	0.861991	1.07143
ID_39	aIgE	allergic	1.50809	1.05581
ID_39	PN 10µg/ml	allergic	1.78641	1.27907
ID_40	aIgE	allergic	2.5913	1.07616
ID_40	PN 10µg/ml	allergic	1.74203	1.28477
ID_41	aIgE	sensitised_tolerant	1.72327	0.934132
ID_41	PN 10µg/ml	sensitised_tolerant	1.04528	0.754491
ID_42	aIgE	sensitised_tolerant		1.78571
ID_42	PN 10µg/ml	sensitised_tolerant	1.94695	1.07738
ID_43	aIgE	allergic	1.79811	1.24118
ID_43	PN 10µg/ml	allergic		1.55882
ID_44	aIgE	allergic	1.65732	1.38994
ID_44	PN 10µg/ml	allergic	1.02804	1.16038
ID_45	aIgE	allergic	2.34749	2.13018
ID_45	PN 10µg/ml	allergic	1.36293	0.798817
ID_46	aIgE	allergic		1.67155
ID_46	PN 10µg/ml	allergic	1.87311	1.26979
ID_47	aIgE	allergic	2.26351	1.99262
ID_47	PN 10µg/ml	allergic	1.38176	1.56458
ID_48	aIgE	allergic	2.36074	1.84753
ID_48	PN 10µg/ml	allergic	1.75332	1.28251
ID_49	aIgE	allergic	3.24545	1.08392
ID_49	PN 10µg/ml	allergic	2.32273	1.11189
ID_50	aIgE	allergic		1.0771
ID_50	PN 10µg/ml	allergic	2.66667	0.977324
ID_51	aIgE	allergic	4.21296	1.43579
ID_51	PN 10µg/ml	allergic	1.4892	1.29684
ID_52	aIgE	allergic	2.73179	1.01045
ID_52	PN 10µg/ml	allergic	2.36755	0.731707
ID_53	aIgE	allergic	4.29379	1.72593
ID_53	PN 10µg/ml	allergic	1.16008	0.940741
ID_54	aIgE	allergic
ID_54	PN 10µg/ml	allergic	2.57477	1.71863
ID_55	aIgE	sensitised_tolerant	1.41912	0.73964
ID_55	PN 10µg/ml	sensitised_tolerant	1.25	0.782883
ID_56	aIgE	sensitised_tolerant	2.04114	0.93578
ID_56	PN 10µg/ml	sensitised_tolerant	1.39557	1.37064
ID_57	aIgE	non_allergic	2.23779	1.65789
ID_57	PN 10µg/ml	non_allergic	0.960912	0.858553
ID_58	aIgE	non_allergic	1.50813	1.18987
ID_58	PN 10µg/ml	non_allergic	1.06504	1.00844
ID_59	aIgE	non_allergic	1.21193	1.09211
ID_59	PN 10µg/ml	non_allergic	0.679012	0.789474
ID_60	aIgE	non_allergic	1.86196
ID_60	PN 10µg/ml	non_allergic	0.913323
ID_61	aIgE	non_allergic	1.66871
ID_61	PN 10µg/ml	non_allergic	0.877301
ID_62	aIgE	non_allergic	2.58874	1.37226
ID_62	PN 10µg/ml	non_allergic	0.787879	1.05109
ID_63	aIgE	sensitised_tolerant	3.52778	0.923077
ID_63	PN 10µg/ml	sensitised_tolerant	1.875	0.794872
ID_64	aIgE	sensitised_tolerant	1.70787	1.20732
ID_64	PN 10µg/ml	sensitised_tolerant	2.2809	1.64634
ID_65	aIgE	allergic	2.4449	0.978378
ID_65	PN 10µg/ml	allergic	1.40408	0.867568
ID_66	aIgE	sensitised_tolerant	1.17137
ID_66	PN 10µg/ml	sensitised_tolerant	1
ID_67	aIgE	allergic	1.73427	1.29851
ID_67	PN 10µg/ml	allergic	0.979021	1.02488
ID_68	aIgE	allergic	1.17052	0.676136
ID_68	PN 10µg/ml	allergic	2.5289	1.19318
ID_69	aIgE	allergic	1.27094	1.08834
ID_69	PN 10µg/ml	allergic	1.21675	0.897527
ID_70	aIgE	sensitised_tolerant	1.60833	1.16667
ID_70	PN 10µg/ml	sensitised_tolerant	1.9625	1.32759
ID_71	aIgE	allergic	0.810427	0.657895
ID_71	PN 10µg/ml	allergic	1.06635	0.758772
ID_72	aIgE	allergic	1.52113	1.15625
ID_72	PN 10µg/ml	allergic	1.00704	1.04297
ID_73	aIgE	allergic	1.69512	1.44144
ID_73	PN 10µg/ml	allergic	1.78049	1.23423
ID_74	aIgE	allergic	1.36585	1.67059
ID_74	PN 10µg/ml	allergic	2.03252	1.74902
ID_75	aIgE	allergic	1.58621	0.923077
ID_75	PN 10µg/ml	allergic	2.18966	0.958042
ID_76	aIgE	allergic	4.05714	1.30093
ID_76	PN 10µg/ml	allergic		1.6713
ID_77	aIgE	allergic_non_responder	1.36275	1.94595
ID_77	PN 10µg/ml	allergic_non_responder	1.33824	1.66892
ID_78	aIgE	allergic	1.31982	0.924171
ID_78	PN 10µg/ml	allergic
ID_79	aIgE	allergic	2.9207	1.1779
ID_79	PN 10µg/ml	allergic	3.23017	1.54717
ID_80	aIgE	allergic
ID_80	PN 10µg/ml	allergic
ID_81	aIgE	allergic	2.14768	0.910959
ID_81	PN 10µg/ml	allergic	3.90295	1.29452
ID_82	aIgE	allergic_non_responder	0.754658
ID_82	PN 10µg/ml	allergic_non_responder	0.627329
ID_83	aIgE	allergic	1.70951
ID_83	PN 10µg/ml	allergic	2.03085
ID_84	aIgE	allergic	1.78671	0.689474
ID_84	PN 10µg/ml	allergic	1.62587	0.610526
ID_85	aIgE	allergic	1.90749	1.28027
ID_85	PN 10µg/ml	allergic	1.85022	1.11211
ID_86	aIgE	allergic	2.06228	1.8773
ID_86	PN 10µg/ml	allergic	3.11765	2.00613
ID_87	aIgE	allergic	1.40435	1.24444
ID_87	PN 10µg/ml	allergic	2.82609	2.02222
ID_88	aIgE	allergic	1.30325	1.13913
ID_88	PN 10µg/ml	allergic	0.833935	1.20435
ID_89	aIgE	allergic	1.49346	0.89083
ID_89	PN 10µg/ml	allergic	0.539216	0.995633
ID_90	aIgE	allergic_non_responder	1.28495	1.11991
ID_90	PN 10µg/ml	allergic_non_responder	2.03495	1.08371
ID_91	aIgE	allergic	1.452	1.09444
ID_91	PN 10µg/ml	allergic	1.76	1.02222
ID_92	aIgE	allergic	1.93617	1.11765
ID_92	PN 10µg/ml	allergic	2.37021	0.769608
ID_93	aIgE	allergic	1.92647	1.61194
ID_93	PN 10µg/ml	allergic	1.09118	0.870647
ID_94	aIgE	allergic	0.537037	0.567039
ID_94	PN 10µg/ml	allergic	0.939815	0.868715
ID_95	aIgE	allergic_non_responder	1.28972	1.20667
ID_95	PN 10µg/ml	allergic_non_responder	0.906542	0.826667
ID_96	aIgE	allergic		0.867797
ID_96	PN 10µg/ml	allergic	2.9359	0.844068
ID_97	aIgE	allergic	2.90323	1.15816
ID_97	PN 10µg/ml	allergic	1.76613	1.0102
ID_98	aIgE	sensitised_tolerant	1.09859	0.962766
ID_98	PN 10µg/ml	sensitised_tolerant	1.01408	1.15426
ID_99	aIgE	sensitised_tolerant	1.58845	1.08252
ID_99	PN 10µg/ml	sensitised_tolerant	1.29795	1.09223
ID_100	aIgE	allergic_non_responder	1.30709	0.94686
ID_100	PN 10µg/ml	allergic_non_responder	1.01969	1.11111
ID_101	aIgE	allergic	0.687646	0.811594
ID_101	PN 10µg/ml	allergic	0.699301	0.729469
ID_102	aIgE	allergic_non_responder	1.97692	0.982143
ID_102	PN 10µg/ml	allergic_non_responder	0.907692	0.904762
ID_103	aIgE	sensitised_tolerant	1.70943	0.846154
ID_103	PN 10µg/ml	sensitised_tolerant	1.33208	1.31282
ID_104	aIgE	sensitised_tolerant		1.35484
ID_104	PN 10µg/ml	sensitised_tolerant	1.45017	1.77126
ID_105	aIgE	allergic	1.85156	0.913861
ID_105	PN 10µg/ml	allergic	2.3099	0.990099
ID_106	aIgE	allergic	2.17391	0.693627
ID_106	PN 10µg/ml	allergic	1.85185	0.78799
ID_107	aIgE	sensitised_tolerant	2.21579	1.36538
ID_107	PN 10µg/ml	sensitised_tolerant	2.55263	1.02308
ID_108	aIgE	allergic	3.93333	0.853229
ID_108	PN 10µg/ml	allergic	4.26667	1.02348
ID_109	aIgE	allergic	1.98721	0.873065
ID_109	PN 10µg/ml	allergic	1.99488	1.21362
ID_110	aIgE	allergic	3.15487
ID_110	PN 10µg/ml	allergic	2.69912
ID_111	aIgE	sensitised_tolerant	3.96429	1.35526
ID_111	PN 10µg/ml	sensitised_tolerant	2.1875	0.898026
ID_112	aIgE	non_allergic	1.00781	0.772059
ID_112	PN 10µg/ml	non_allergic	0.757812	0.720588
ID_113	aIgE	non_allergic	1.32203	0.887006
ID_113	PN 10µg/ml	non_allergic	1.33898	0.870056
ID_114	aIgE	non_allergic	0.935484	1.08609
ID_114	PN 10µg/ml	non_allergic	0.774194	0.89404
ID_115	aIgE	non_allergic	1.15544	1.42023
ID_115	PN 10µg/ml	non_allergic	0.378238	0.544747
ID_116	aIgE	non_allergic	1.35758	1.11798
ID_116	PN 10µg/ml	non_allergic	0.848485	0.876404
ID_117	aIgE	non_allergic	1.59172	1.09565
ID_117	PN 10µg/ml	non_allergic	0.810651	0.707246
ID_118	aIgE	non_allergic	2.88	1.7093
ID_118	PN 10µg/ml	non_allergic	1.32	1.10853
ID_119	aIgE	non_allergic	1.27704	1.44444
ID_119	PN 10µg/ml	non_allergic	0.485488	1.49145
ID_120	aIgE	non_allergic	1.46839	0.846599
ID_120	PN 10µg/ml	non_allergic	0.979885	0.842258
ID_121	aIgE	non_allergic	1.24272	1.23607
ID_121	PN 10µg/ml	non_allergic	0.864078	1.03448
ID_122	aIgE	non_allergic	1.53097	1.33838
ID_122	PN 10µg/ml	non_allergic	0.946903	0.929293
ID_123	aIgE	non_allergic	1.3615	0.954813
ID_123	PN 10µg/ml	non_allergic	0.859155	0.797642
ID_124	aIgE	non_allergic	3.49194	1.44126
ID_124	PN 10µg/ml	non_allergic	0.677419	0.756447
ID_125	aIgE	non_allergic	2.37931	1.03376
ID_125	PN 10µg/ml	non_allergic	1.14483	0.860759

## Sheet: fig_2A
DonorID	Condition	Basophil_percentage_leukocytes
ID_1	Control	0.62
ID_1	CCR3-	0.03
ID_2	Control	0.61
ID_2	CCR3-	0.025
ID_3	Control	1.05
ID_3	CCR3-	0.04
ID_4	Control	0.68
ID_4	CCR3-	0.049
ID_5	Control	1.25
ID_5	CCR3-	0.07
ID_6	Control	0.79
ID_6	CCR3-	0.034

## Sheet: fig_2B
DonorID	Stimulation	Experiment	S6_pDCs_normed	S6_cDCs_normed
ID_1	aIgE	Control	1.62807	1.24342
ID_1	PN	Control	1.32982	1.10307
ID_1	aIgE	CCR3-	1.01875	0.921519
ID_1	PN	CCR3-	1.25625	1.00253
ID_2	aIgE	Control	2.98182	2.25
ID_2	PN	Control	2.92273	2.45146
ID_2	aIgE	CCR3-	1.25837	0.927239
ID_2	PN	CCR3-	0.942584	0.897388
ID_3	aIgE	Control	1.77273	2.83708
ID_3	PN	Control	1.87879	4.01685
ID_3	aIgE	CCR3-	0.93038	1.07006
ID_3	PN	CCR3-	1.08228	1.20382
ID_4	aIgE	Control	1.64516	1.57672
ID_4	PN	Control	1.32258	1.33333
ID_4	aIgE	CCR3-	1.64516	1.13559
ID_4	PN	CCR3-	0.935484	0.887006
ID_5	aIgE	Control	3.26316	2.51585
ID_5	PN	Control	2.03008	2.01729
ID_5	aIgE	CCR3-	0.989899	1.26007
ID_5	PN	CCR3-	1.0303	1.10989

## Sheet: fig_2C
DonorID	Stimulation_PN_ng.ml	Basophil_activated_perc	S6_pDCs_normed	S6_cDCs_normed
ID_1	aIgE	0.514	1.96429
ID_1	10	0.0296	0.747619
ID_1	100	0.272	1.3619
ID_1	1000	0.683	1.99286	1.33698
ID_1	10000	0.392	1.82619	0.555799
ID_2	aIgE	0.364	1.08911
ID_2	10	0.776	0.856436
ID_2	100	0.801	0.956436
ID_2	1000	0.621	0.970297
ID_2	10000	0.659	1.07921
ID_3	aIgE	0.164	0.875676	1.14591
ID_3	10	0.065	1.48649	1.1032
ID_3	100	0.238	1.35135	1.25979
ID_3	1000	0.636	1.78378	1.12456
ID_3	10000	0.659	3.52973	1.18505
ID_4	aIgE	0.365	1.75394	1.55518
ID_4	10	0.0259	0.876972	0.929766
ID_4	100	0.0645	0.782334	0.70903
ID_4	1000	0.869	3.56467	1.00334
ID_4	10000	0.614		1.33445
ID_5	aIgE	0.687	2.44288	1.37561
ID_5	10	0.0176	0.764499	0.736585
ID_5	100	0.0271	0.901582	0.762602
ID_5	1000	0.576	0.998243	1.15285
ID_5	10000	0.628	2.07381	1.49593
ID_6	aIgE	0.0573	1.2047	0.8867
ID_6	10	0.0033	0.802013	0.665025
ID_6	100	0.0047	1.03691	1.0197
ID_6	1000	0.0542	1.37919	1.67488
ID_6	10000	0.126	2.00671	1.65764
ID_7	aIgE	0.254	1.98148
ID_7	10	0	1.32407
ID_7	100	0	1.19753
ID_7	1000	0	1.19753
ID_7	10000	0.296	2.15123
ID_8	aIgE	0.285	1.29492	1.45794
ID_8	10	0.0154	0.742373	0.969626
ID_8	100	0.06	0.759322	0.86215
ID_8	1000	0.119	0.891525	1.1472
ID_8	10000	0.0498	0.766102	1.02336
ID_9	aIgE	0.533	1.42481
ID_9	10	0.413	1.02256	1.63366
ID_9	100	0.372	0.785714	0.485149
ID_9	1000	0.669	1.34962	0.811881
ID_9	10000	0.433	2.33835	1.53465
ID_10	aIgE	0.0561	2.35371	1.83532
ID_10	10	0	1.0393	0.608592
ID_10	100	0.0066	0.908297	0.551313
ID_10	1000	0.01	1.17031	0.618138
ID_10	10000	0.0065	1.0786	0.852029
ID_11	aIgE	0.548	1.81347	1.12626
ID_11	10	0.0884	0.673575	0.646465
ID_11	100	0.654	1.07902	0.669192
ID_11	1000	0.473	1.64508	0.838384
ID_11	10000	0.34	1.87824	0.873737
ID_12	aIgE	0.505	2.94872	1.63636
ID_12	10	0.0434	1.03846	0.859504
ID_12	100	0.266	1.60256	1.21901
ID_12	1000	0.246	1.62564	1.45455
ID_12	10000	0.344	2.39231
ID_13	aIgE	0.601		0.67623
ID_13	10	0.416	3.28638	0.603825
ID_13	100	0.902	3.47418	0.655738
ID_13	1000	0.722		0.801913
ID_13	10000	0.638		0.504098
ID_14	aIgE	0.36	1.72177	1.6746
ID_14	10	0.0155	0.762097	0.884921
ID_14	100	0.0555	0.899194	0.81746
ID_14	1000	0.195	1.19758	1.21825
ID_14	10000	0.261	2.02419	1.69444
ID_15	aIgE	0.307	3.48315	0.974082
ID_15	10	0.0132	0.617978	0.457883
ID_15	100	0.0455	0.38764	0.285097
ID_15	1000	0.0415	1.30899	0.786177
ID_15	10000	0.0959	2.27528	1.2959
ID_16	aIgE	0.485		0.922956
ID_16	10	0.0608	0.936387	0.437107
ID_16	100	0.268	1.00254	0.522013
ID_16	1000	0.7	1.51399	0.5
ID_16	10000	0.447	1.90585	0.660377
ID_17	aIgE	0.437	1.62963	1.12821
ID_17	10	0.0106	0.311111	0.523077
ID_17	100	0.0297	0.696296	0.897436
ID_17	1000	0.453	0.755556	0.687179
ID_17	10000	0.441	2.57778	1.37949
ID_18	aIgE	0.238	2.21449	1.04331
ID_18	10	0.333	1.47826	0.80315
ID_18	100	0.473	1.69855	1.1378
ID_18	1000	0.39	1.37391	1.09843
ID_18	10000	0.418	1.70435	1.38976
ID_19	aIgE	0.403	2.83333	1.86042
ID_19	10	0.329	1.56757	1.22917
ID_19	100	0.292	1.5	1.05208
ID_19	1000	0.219	2.00901	1.18333
ID_19	10000	0.314	2.1982	1.475
ID_20	aIgE	0.359	1.36875	1.75
ID_20	10	0.17	0.85	1.12903
ID_20	100	0.464	0.83125	1.78226
ID_20	1000	0.342	0.725	1.8629
ID_20	10000	0.392	0.55625	1.98387
ID_21	aIgE	0.209	1.74517
ID_21	10	0.0103	0.826255
ID_21	100	0.0305	0.764479
ID_21	1000	0.0994	0.930502
ID_21	10000	0.0982	0.988417
ID_22	aIgE	0.185	1.44512	0.925659
ID_22	10	0.108	1.14634	0.805755
ID_22	100	0.453	1.62805	1.14628
ID_22	1000	0.377	1.79268	1.17266
ID_22	10000	0.335	1.98171	0.851319
ID_23	aIgE	0.25	1.21164
ID_23	10	0.0115	1.08466
ID_23	100	0.0026	0.820106
ID_23	1000	0.115	0.746032
ID_23	10000	0.547	2.01058
ID_24	aIgE	0.496	3.19588	1.55477
ID_24	10	0.0193	0.843299	0.738516
ID_24	100	0.351	1.68041	0.943463
ID_24	1000	0.369	2.24742	1.52297
ID_24	10000	0.381	2.53608	1.34629
ID_25	aIgE	0.221	2.62873	0.965795
ID_25	10	0.361	1.67751	1.30986
ID_25	100	0.381	1.82927	1.22133
ID_25	1000	0.392	2.17073	0.521127
ID_25	10000	0.444	2.30623	1.08048
ID_26	aIgE	0.648	2.03898
ID_26	10	0.836	1.73913	1.2823
ID_26	100	0.664	1.75412	1.34928
ID_26	1000	0.573	1.90405
ID_26	10000	0.581	2.02399	1.63158
ID_27	aIgE	0.779	2.746
ID_27	10	0.827	1.66362	1.24819
ID_27	100	0.854	2.0778	1.71196
ID_27	1000	0.832	2.4714	1.68659
ID_27	10000	0.814	2.90618	1.59783
ID_28	aIgE	0.631	3.49862	0.896309
ID_28	10	0.619	2.20661	0.764499
ID_28	100	0.857	2.23691	0.68717
ID_28	1000	0.844	2.94766	0.671353
ID_28	10000	0.78	3.47107	1.15993
ID_29	aIgE	0.279	2.55236	1.54785
ID_29	10	0.699	1.31937	1.42904
ID_29	100	0.548	2.72251	1.81188
ID_29	1000	0.265
ID_29	10000	0.291		1.74587
ID_30	aIgE	0.672	1.32669	1.02381
ID_30	10	0.872	1.29482	1.04167
ID_30	100	0.875	1.44622	1.13095
ID_30	1000	0.757	2.06773	0.839286
ID_30	10000	0.603	1.60558	0.982143
ID_31	aIgE	0.469	3.79487	1.71812
ID_31	10	0.946	1.57692	0.803132
ID_31	100	0.865	2.07692	0.8434
ID_31	1000	0.655	1.48718	1.00224
ID_31	10000	0.705	2.66667	1.34004
ID_32	aIgE	0.437	2.96907	1.83486
ID_32	10	0.721	1.58247	0.972477
ID_32	100	0.741	3.14948	1.81651
ID_32	1000	0.512	1.83505	1.36697
ID_32	10000	0.561		1.95413
ID_33	aIgE	0.309	3.15508	1.01562
ID_33	10	0.799	1.75134
ID_33	100	0.659	2.75401	1.07187
ID_33	1000	0.452	2.6016	1.075
ID_33	10000	0.617	3.23529	1.32812
ID_34	aIgE	0.643	2.45395	1.52874
ID_34	10	0.663	1.67763	1.09195
ID_34	100	0.725	1.53947	1.26437
ID_34	1000	0.647	1.90132	1.40805
ID_34	10000	0.744	2.06579	1.24138
ID_35	aIgE	0.493	2.97659	1.91214
ID_35	10	0.448	1.26087	0.988372
ID_35	100	0.263	1.42475	1.11886
ID_35	1000	0.255	1.58863	1.16021
ID_35	10000	0.281	1.48161	1.08269
ID_36	aIgE	0.2	1.47536	0.928994
ID_36	10	0.358	1.17681	1.26036
ID_36	100	0.173	1.88696	0.976331
ID_36	1000	0.128	2.33913	1.15976
ID_36	10000	0.109	2.5942	1.32544
ID_37	aIgE	0.427	3.73303	1.04247
ID_37	10	0.198	0.714932	0.540541
ID_37	100	0.0881	0.762443	0.573359
ID_37	1000	0.147	0.961538	0.803089
ID_37	10000	0.284	0.861991	1.07143
ID_38	aIgE	0.218	1.50809	1.05581
ID_38	10	0.292	1.17799	0.962791
ID_38	100	0.31	1.58576	0.87907
ID_38	1000	0.122	1.56311	0.851163
ID_38	10000	0.239	1.78641	1.27907
ID_39	aIgE	0.281	2.5913	1.07616
ID_39	10	0.707	1.93043	0.917219
ID_39	100	0.287	1.51014	0.933775
ID_39	1000	0.189	1.63768	1.30464
ID_39	10000	0.512	1.74203	1.28477
ID_40	aIgE	0.152	1.72327	0.934132
ID_40	10	0	0.542138	0.736527
ID_40	100	0	0.783648	0.832335
ID_40	1000	0.0134	0.78239	0.616766
ID_40	10000	0.0872	1.04528	0.754491
ID_41	aIgE	0.489		1.78571
ID_41	10	0.0082	0.915521	1.06548
ID_41	100	0.006	0.950884	1.38095
ID_41	1000	0.0727	1.19843	1.08929
ID_41	10000	0.187	1.94695	1.07738
ID_42	aIgE	0.244	1.79811	1.24118
ID_42	10	0.453	1.16246	0.938235
ID_42	100	0.515	2.76025	1.54706
ID_42	1000	0.358		1.05588
ID_42	10000	0.275		1.55882
ID_43	aIgE	0.363	1.65732	1.38994
ID_43	10	0.256	0.922118	0.996855
ID_43	100	0.417	1.1028	1.31761
ID_43	1000	0.409	0.993769	0.95283
ID_43	10000	0.399	1.02804	1.16038
ID_44	aIgE	0.509	2.34749
ID_44	10	0.437	0.779923	1.2071
ID_44	100	0.595	0.899614	1.61538
ID_44	1000	0.583	1.10039	1.34911
ID_44	10000	0.414	1.36293	0.798817
ID_45	aIgE	0.112		1.67155
ID_45	10	0.326	0.791541	1.04692
ID_45	100	0.273	1.34139	1.41935
ID_45	1000	0.272	2.32628	1.4868
ID_45	10000	0.361	1.87311	1.26979
ID_46	aIgE	0.33	2.26351	1.99262
ID_46	10	0.499	1.11149	1.23616
ID_46	100	0.624	1.21959	1.26199
ID_46	1000	0.575	1.26351	1.28782
ID_46	10000	0.611	1.38176	1.56458
ID_47	aIgE	0.432	2.36074	1.84753
ID_47	10	0.356	1.35544	1.24664
ID_47	100	0.575	1.35013	1.26009
ID_47	1000	0.621	1.50928	1.38565
ID_47	10000	0.634	1.75332	1.28251
ID_48	aIgE	0.496	3.24545	1.08392
ID_48	10	0.663	1.68636	1.11888
ID_48	100	0.486	1.55	1.23077
ID_48	1000	0.414	1.99545	1.06993
ID_48	10000	0.606	2.32273	1.11189
ID_49	aIgE	0.231		1.0771
ID_49	10	0.442	0.340476	0.560091
ID_49	100	0.386	2.40476	0.857143
ID_49	1000	0.473	3.71429	1.00227
ID_49	10000	0.67	2.66667	0.977324
ID_50	aIgE	0.566		1.43579
ID_50	10	0.778	1.17901	0.627368
ID_50	100	0.753	1.49846	0.52
ID_50	1000	0.74	1.57407	1.00211
ID_50	10000	0.775	1.4892	1.29684
ID_51	aIgE	0.15	2.73179	1.01045
ID_51	10	0.559	1.24834	0.74216
ID_51	100	0.428	1.67219	0.804878
ID_51	1000	0.329	3.06291	0.972125
ID_51	10000	0.451	2.36755	0.731707
ID_52	aIgE	0.458		1.72593
ID_52	10	0	0.725047	0.803704
ID_52	100	0.0033	0.838041	0.722222
ID_52	1000	0.0044	0.757062	0.933333
ID_52	10000	0.037	1.16008	0.940741
ID_53	aIgE	0.435
ID_53	10	0.0879	1.33178	1.88973
ID_53	100	0.397	1.88318	1.44487
ID_53	1000	0.552		1.74525
ID_53	10000	0.518	2.57477	1.71863
ID_54	aIgE	0.543	1.41912	0.73964
ID_54	10	0.0211	0.904412	0.683784
ID_54	100	0.0628	0.926471	0.551351
ID_54	1000	0.376	1.20588	0.68018
ID_54	10000	0.583	1.25	0.782883
ID_55	aIgE	0.126	2.04114	0.93578
ID_55	10	0.0032	0.653481	0.6
ID_55	100	0.0036	0.93038	1.24954
ID_55	1000	0.0242	0.973101	0.80367
ID_55	10000	0.185	1.39557	1.37064
ID_56	aIgE	0.686	3.52778	0.923077
ID_56	10	0.0034	0.797222	0.846154
ID_56	100	0.0442	0.897222	0.897436
ID_56	1000	0.228	1.28333	0.58547
ID_56	10000	0.497	1.875	0.794872
ID_57	aIgE	0.066	1.70787	1.20732
ID_57	10	0.0024	1.68539	1.37805
ID_57	100	0.0064	1.05618	1.20732
ID_57	1000	0.0886	1.41573	1.31707
ID_57	10000	0.28	2.2809	1.64634
ID_58	aIgE	0.136	2.4449	0.978378
ID_58	10	0	0.861224	1.41081
ID_58	100	0.0116	0.808163	0.562162
ID_58	1000	0.104	1.09796	0.935135
ID_58	10000	0.102	1.40408	0.867568
ID_59	aIgE	0.164	1.17137
ID_59	10	0.00098	0.975054
ID_59	100	0.00079	1.02169
ID_59	1000	0.0014	1.10629
ID_59	10000	0.0023	1
ID_60	aIgE	0.0867	1.73427	1.29851
ID_60	10	0.0184	0.937063	0.855721
ID_60	100	0.0239	0.734266	0.895522
ID_60	1000	0.0445	1.1049	1.03483
ID_60	10000	0.0531	0.979021	1.02488
ID_61	aIgE	0.222	1.17052	0.676136
ID_61	10	0.0156	1.07803	0.964773
ID_61	100	0.24	1.82081	0.995455
ID_61	1000	0.284	2.78035	1.30682
ID_61	10000	0.427	2.5289	1.19318
ID_62	aIgE	0.421	1.27094	1.08834
ID_62	10	0.012	0.566502	0.636042
ID_62	100	0.203	0.921182	0.773852
ID_62	1000	0.617	1.08867	0.826855
ID_62	10000	0.831	1.21675	0.897527
ID_63	aIgE	0.262	1.60833	1.16667
ID_63	10	0.0114	1.25833	0.913793
ID_63	100	0.036	1.03333	0.994253
ID_63	1000	0.0695	1.075	1.13793
ID_63	10000	0.0948	1.9625	1.32759
ID_64	aIgE	0.157	0.810427	0.657895
ID_64	10	0.00071	0.488152	0.609649
ID_64	100	0.0254	0.791469	0.75
ID_64	1000	0.057	0.521327	0.671053
ID_64	10000	0.249	1.06635	0.758772
ID_65	aIgE	0.318	1.52113	1.15625
ID_65	10	0.0037	0.690141	0.992188
ID_65	100	0.0082	0.852113	1.10547
ID_65	1000	0.0351	1.03521	1.25781
ID_65	10000	0.0282	1.00704	1.04297
ID_66	aIgE	0.289	1.69512	1.44144
ID_66	10	0.0933	1.36585	1.23423
ID_66	100	0.445	1.87805	1.43243
ID_66	1000	0.595	1.69512	1.38739
ID_66	10000	0.469	1.78049	1.23423
ID_67	aIgE	0.339	1.36585	1.67059
ID_67	10	0.0092	0.857724	0.533333
ID_67	100	0.118	1.0935	0.752941
ID_67	1000	0.287	1.23984	1.22745
ID_67	10000	0.523	2.03252	1.74902
ID_68	aIgE	0.161	1.58621	0.923077
ID_68	10	0.0514	1.08621	0.818182
ID_68	100	0.0767	1.34483	0.685315
ID_68	1000	0.141	1.72414	0.762238
ID_68	10000	0.454	2.18966	0.958042
ID_69	aIgE	0.482		1.30093
ID_69	10	0.0115	1.4381	0.958333
ID_69	100	0.0697	1.74286	0.884259
ID_69	1000	0.583		1.18056
ID_69	10000	0.51		1.6713
ID_70	aIgE	0.759	1.31982	0.924171
ID_70	10	0.798	2.04054	1.52607
ID_70	100	0.781	2.18018	1.22275
ID_70	1000	0.802	1.96396
ID_70	10000	0.714
ID_71	aIgE	0.456	2.9207	1.1779
ID_71	10	0.0093	0.688588	0.80593
ID_71	100	0.434	1.71567	1.32075
ID_71	1000	0.727	1.87814	1.03504
ID_71	10000	0.479	3.23017	1.54717
ID_72	aIgE	0.29
ID_72	10	0.0324	1.78523
ID_72	100	0.195	2.51007
ID_72	1000	0.536
ID_72	10000	0.0927
ID_73	aIgE	0.468	2.14768	0.910959
ID_73	10	0.359	1.2616	0.780822
ID_73	100	0.578	1.99578	0.883562
ID_73	1000	0.478	2.21519	0.938356
ID_73	10000	0.258		1.29452
ID_74	aIgE	0.398	1.70951
ID_74	10	0.0087	0.874036
ID_74	100	0.0088	0.885604
ID_74	1000	0.0777	1.22751
ID_74	10000	0.474	2.03085
ID_75	aIgE	0.578	1.78671	0.689474
ID_75	10	0.0444	0.63986	0.426316
ID_75	100	0.118	1	0.810526
ID_75	1000	0.37	1.10839	0.671053
ID_75	10000	0.651	1.62587	0.610526
ID_76	aIgE	0.422	1.90749	1.28027
ID_76	10	0.315	1.12335	0.966368
ID_76	100	0.459	1.68282	1.23094
ID_76	1000	0.301	1.46696	0.966368
ID_76	10000	0.442	1.85022	1.11211
ID_77	aIgE	0.254	2.06228	1.8773
ID_77	10	0.38	1.80623	0.782209
ID_77	100	0.521	2.34256	1.36196
ID_77	1000	0.386	2.75779	1.19325
ID_77	10000	0.319	3.11765	2.00613
ID_78	aIgE	0.701	1.40435	1.24444
ID_78	10	0.514	0.958696	1.16111
ID_78	100	0.834	1.46957	1.34167
ID_78	1000	0.755	1.16957	1.09167
ID_78	10000	0.634	2.82609	2.02222
ID_79	aIgE	0.092	1.30325	1.13913
ID_79	10	0.0084	0.617329	1.05217
ID_79	100	0.0091	0.628159	0.804348
ID_79	1000	0.0111	0.812274	0.973913
ID_79	10000	0.0099	0.833935	1.20435
ID_80	aIgE	0.258	1.49346	0.89083
ID_80	10	0	0.614379	0.672489
ID_80	100	0	0.568627	0.69869
ID_80	1000	0.0141	0.656863	0.755459
ID_80	10000	0.0039	0.539216	0.995633
ID_81	aIgE	0.106	1.452	1.09444
ID_81	10	0.0303	0.616	1.02222
ID_81	100	0.0938	0.632	0.877778
ID_81	1000	0.194	1.556	1.17778
ID_81	10000	0.443	1.76	1.02222
ID_82	aIgE	0.249	1.93617	1.11765
ID_82	10	0.0268	0.906383	0.95098
ID_82	100	0.133	1.56596	0.769608
ID_82	1000	0.202	1.4383	0.833333
ID_82	10000	0.596	2.37021	0.769608
ID_83	aIgE	0.263	1.92647	1.61194
ID_83	10	0.0573	1.15294	1.10945
ID_83	100	0.0875	1.23529	1.04478
ID_83	1000	0.178	1.15	1.09453
ID_83	10000	0.481	1.09118	0.870647
ID_84	aIgE	0.177	0.537037	0.567039
ID_84	10	0.283	1.01852	0.606145
ID_84	100	0.135	0.680556	0.603352
ID_84	1000	0.0415	0.939815	0.812849
ID_84	10000	0.117	0.939815	0.868715
ID_85	aIgE	0.622		0.867797
ID_85	10	0.739	2.65385	0.647458
ID_85	100	0.461	2.38462	0.674576
ID_85	1000	0.46	3.01282	0.827119
ID_85	10000	0.583	2.9359	0.844068
ID_86	aIgE	0.167	2.90323	1.15816
ID_86	10	0.0501	0.790323	0.654762
ID_86	100	0.285	1.44355	0.80102
ID_86	1000	0.138	1.5457	0.955782
ID_86	10000	0.301	1.76613	1.0102
ID_87	aIgE	0.52	1.09859	0.962766
ID_87	10	0.0024	0.985915	1.10638
ID_87	100	0.0015	1.05634	0.978723
ID_87	1000	0.0055	0.887324	0.930851
ID_87	10000	0.319	1.01408	1.15426
ID_88	aIgE	0.422	1.58845	1.08252
ID_88	10	0.00069	0.64432	1.43204
ID_88	100	0.0024	0.726257	1.23786
ID_88	1000	0.0399	0.733706	1.25728
ID_88	10000	0.243	1.29795	1.09223
ID_89	aIgE	0.111	0.687646	0.811594
ID_89	10	0.19	0.452214	0.613527
ID_89	100	0.171	0.477855	0.792271
ID_89	1000	0.0704	0.568765	0.603865
ID_89	10000	0.0846	0.699301	0.729469
ID_90	aIgE	0.605	1.70943	0.846154
ID_90	10	0.0241	0.724528	1.00513
ID_90	100	0.0352	0.833962	0.902564
ID_90	1000	0.0432	0.807547	1.01026
ID_90	10000	0.472	1.33208	1.31282
ID_91	aIgE	0.189		1.35484
ID_91	10	0.0012	0.766323	1.00293
ID_91	100	0.0279	0.948454	1.35191
ID_91	1000	0.173	1.26804	1.00293
ID_91	10000	0.598	1.45017	1.77126
ID_92	aIgE	0.299	1.85156	0.913861
ID_92	10	0.514	1.15885	0.680198
ID_92	100	0.645	1.2474	0.740594
ID_92	1000	0.362	1.63021	0.851485
ID_92	10000	0.27	2.3099	0.990099
ID_93	aIgE	0.259	2.17391	0.693627
ID_93	10	0.618	0.866345	0.8125
ID_93	100	0.818	1.30596	0.767157
ID_93	1000	0.594	2.1095	0.903186
ID_93	10000	0.582	1.85185	0.78799
ID_94	aIgE	0.362	2.21579	1.36538
ID_94	10	0.0018	0.810526	0.692308
ID_94	100	0.0021	0.957895	0.826923
ID_94	1000	0.0308	1.23684	0.998077
ID_94	10000	0.45	2.55263	1.02308
ID_95	aIgE	0.188		0.853229
ID_95	10	0.764	2.75333	0.62818
ID_95	100	0.778	3.18	0.637965
ID_95	1000	0.331	3.00667	1.21331
ID_95	10000	0.256		1.02348
ID_96	aIgE	0.532	1.98721	0.873065
ID_96	10	0.474	1.45524	0.941176
ID_96	100	0.488	1.62916	0.993808
ID_96	1000	0.381	1.69309	0.956656
ID_96	10000	0.74	1.99488	1.21362
ID_97	aIgE	0.283	3.15487
ID_97	10	0.204	1.97788
ID_97	100	0.542	2.53097	1.87805
ID_97	1000	0.384	2.85841
ID_97	10000	0.594	2.69912
ID_98	aIgE	0.247		1.35526
ID_98	10	0.0204	0.710714	0.868421
ID_98	100	0.0382	0.725893	1.05592
ID_98	1000	0.204	1.4375	1.00329
ID_98	10000	0.584	2.1875	0.898026

## Sheet: fig_2D
DonorID	Stimulation_PN_ng.ml	S6_pDCs_normed	S6_cDCs_normed	PN.sIgE_kU.L_log10
ID_1	aIgE	1.96429		0.0449526
ID_1	10	0.747619		0.0449526
ID_1	100	1.3619		0.0449526
ID_1	1000	1.99286	1.33698	0.0449526
ID_1	10000	1.82619	0.555799	0.0449526
ID_2	aIgE	1.08911		0.119023
ID_2	10	0.856436		0.119023
ID_2	100	0.956436		0.119023
ID_2	1000	0.970297		0.119023
ID_2	10000	1.07921		0.119023
ID_3	aIgE	0.875676	1.14591	1.02266
ID_3	10	1.48649	1.1032	1.02266
ID_3	100	1.35135	1.25979	1.02266
ID_3	1000	1.78378	1.12456	1.02266
ID_3	10000	3.52973	1.18505	1.02266
ID_4	aIgE	1.75394	1.55518	1.02266
ID_4	10	0.876972	0.929766	1.02266
ID_4	100	0.782334	0.70903	1.02266
ID_4	1000	3.56467	1.00334	1.02266
ID_4	10000		1.33445	1.02266
ID_5	aIgE	2.44288	1.37561	0.611358
ID_5	10	0.764499	0.736585	0.611358
ID_5	100	0.901582	0.762602	0.611358
ID_5	1000	0.998243	1.15285	0.611358
ID_5	10000	2.07381	1.49593	0.611358
ID_6	aIgE	1.2047	0.8867	0.440121
ID_6	10	0.802013	0.665025	0.440121
ID_6	100	1.03691	1.0197	0.440121
ID_6	1000	1.37919	1.67488	0.440121
ID_6	10000	2.00671	1.65764	0.440121
ID_7	aIgE	1.98148		0.40207
ID_7	10	1.32407		0.40207
ID_7	100	1.19753		0.40207
ID_7	1000	1.19753		0.40207
ID_7	10000	2.15123		0.40207
ID_8	aIgE	1.29492	1.45794	0.330433
ID_8	10	0.742373	0.969626	0.330433
ID_8	100	0.759322	0.86215	0.330433
ID_8	1000	0.891525	1.1472	0.330433
ID_8	10000	0.766102	1.02336	0.330433
ID_9	aIgE	1.42481		0.938109
ID_9	10	1.02256	1.63366	0.938109
ID_9	100	0.785714	0.485149	0.938109
ID_9	1000	1.34962	0.811881	0.938109
ID_9	10000	2.33835	1.53465	0.938109
ID_10	aIgE	2.35371	1.83532	0.080684
ID_10	10	1.0393	0.608592	0.080684
ID_10	100	0.908297	0.551313	0.080684
ID_10	1000	1.17031	0.618138	0.080684
ID_10	10000	1.0786	0.852029	0.080684
ID_11	aIgE	1.81347	1.12626	0.825639
ID_11	10	0.673575	0.646465	0.825639
ID_11	100	1.07902	0.669192	0.825639
ID_11	1000	1.64508	0.838384	0.825639
ID_11	10000	1.87824	0.873737	0.825639
ID_12	aIgE	2.94872	1.63636	0.318244
ID_12	10	1.03846	0.859504	0.318244
ID_12	100	1.60256	1.21901	0.318244
ID_12	1000	1.62564	1.45455	0.318244
ID_12	10000	2.39231		0.318244
ID_13	aIgE		0.67623	0.970009
ID_13	10	3.28638	0.603825	0.970009
ID_13	100	3.47418	0.655738	0.970009
ID_13	1000		0.801913	0.970009
ID_13	10000		0.504098	0.970009
ID_14	aIgE	1.72177	1.6746	0.541393
ID_14	10	0.762097	0.884921	0.541393
ID_14	100	0.899194	0.81746	0.541393
ID_14	1000	1.19758	1.21825	0.541393
ID_14	10000	2.02419	1.69444	0.541393
ID_15	aIgE	3.48315	0.974082	0.237108
ID_15	10	0.617978	0.457883	0.237108
ID_15	100	0.38764	0.285097	0.237108
ID_15	1000	1.30899	0.786177	0.237108
ID_15	10000	2.27528	1.2959	0.237108
ID_16	aIgE		0.922956	0.616498
ID_16	10	0.936387	0.437107	0.616498
ID_16	100	1.00254	0.522013	0.616498
ID_16	1000	1.51399	0.5	0.616498
ID_16	10000	1.90585	0.660377	0.616498
ID_17	aIgE	1.62963	1.12821	0.819245
ID_17	10	0.311111	0.523077	0.819245
ID_17	100	0.696296	0.897436	0.819245
ID_17	1000	0.755556	0.687179	0.819245
ID_17	10000	2.57778	1.37949	0.819245
ID_18	aIgE	2.21449	1.04331	0.0449526
ID_18	10	1.47826	0.80315	0.0449526
ID_18	100	1.69855	1.1378	0.0449526
ID_18	1000	1.37391	1.09843	0.0449526
ID_18	10000	1.70435	1.38976	0.0449526
ID_19	aIgE	2.83333	1.86042	0.141651
ID_19	10	1.56757	1.22917	0.141651
ID_19	100	1.5	1.05208	0.141651
ID_19	1000	2.00901	1.18333	0.141651
ID_19	10000	2.1982	1.475	0.141651
ID_20	aIgE	1.36875	1.75	0.631226
ID_20	10	0.85	1.12903	0.631226
ID_20	100	0.83125	1.78226	0.631226
ID_20	1000	0.725	1.8629	0.631226
ID_20	10000	0.55625	1.98387	0.631226
ID_21	aIgE	1.74517		0.178013
ID_21	10	0.826255		0.178013
ID_21	100	0.764479		0.178013
ID_21	1000	0.930502		0.178013
ID_21	10000	0.988417		0.178013
ID_22	aIgE	1.44512	0.925659	0.773887
ID_22	10	1.14634	0.805755	0.773887
ID_22	100	1.62805	1.14628	0.773887
ID_22	1000	1.79268	1.17266	0.773887
ID_22	10000	1.98171	0.851319	0.773887
ID_23	aIgE	1.21164		0.306392
ID_23	10	1.08466		0.306392
ID_23	100	0.820106		0.306392
ID_23	1000	0.746032		0.306392
ID_23	10000	2.01058		0.306392
ID_24	aIgE	3.19588	1.55477	0.128839
ID_24	10	0.843299	0.738516	0.128839
ID_24	100	1.68041	0.943463	0.128839
ID_24	1000	2.24742	1.52297	0.128839
ID_24	10000	2.53608	1.34629	0.128839
ID_25	aIgE	2.62873	0.965795	0.197226
ID_25	10	1.67751	1.30986	0.197226
ID_25	100	1.82927	1.22133	0.197226
ID_25	1000	2.17073	0.521127	0.197226
ID_25	10000	2.30623	1.08048	0.197226
ID_26	aIgE	2.03898		0.459277
ID_26	10	1.73913	1.2823	0.459277
ID_26	100	1.75412	1.34928	0.459277
ID_26	1000	1.90405		0.459277
ID_26	10000	2.02399	1.63158	0.459277
ID_27	aIgE	2.746		0.744275
ID_27	10	1.66362	1.24819	0.744275
ID_27	100	2.0778	1.71196	0.744275
ID_27	1000	2.4714	1.68659	0.744275
ID_27	10000	2.90618	1.59783	0.744275
ID_28	aIgE	3.49862	0.896309	0.786436
ID_28	10	2.20661	0.764499	0.786436
ID_28	100	2.23691	0.68717	0.786436
ID_28	1000	2.94766	0.671353	0.786436
ID_28	10000	3.47107	1.15993	0.786436
ID_29	aIgE	2.55236	1.54785	1.02266
ID_29	10	1.31937	1.42904	1.02266
ID_29	100	2.72251	1.81188	1.02266
ID_29	1000			1.02266
ID_29	10000		1.74587	1.02266
ID_30	aIgE	1.32669	1.02381	0.892309
ID_30	10	1.29482	1.04167	0.892309
ID_30	100	1.44622	1.13095	0.892309
ID_30	1000	2.06773	0.839286	0.892309
ID_30	10000	1.60558	0.982143	0.892309
ID_31	aIgE	3.79487	1.71812	0.826123
ID_31	10	1.57692	0.803132	0.826123
ID_31	100	2.07692	0.8434	0.826123
ID_31	1000	1.48718	1.00224	0.826123
ID_31	10000	2.66667	1.34004	0.826123
ID_32	aIgE	2.96907	1.83486	0.860905
ID_32	10	1.58247	0.972477	0.860905
ID_32	100	3.14948	1.81651	0.860905
ID_32	1000	1.83505	1.36697	0.860905
ID_32	10000		1.95413	0.860905
ID_33	aIgE	3.15508	1.01562
ID_33	10	1.75134
ID_33	100	2.75401	1.07187
ID_33	1000	2.6016	1.075
ID_33	10000	3.23529	1.32812
ID_34	aIgE	2.45395	1.52874	0.247772
ID_34	10	1.67763	1.09195	0.247772
ID_34	100	1.53947	1.26437	0.247772
ID_34	1000	1.90132	1.40805	0.247772
ID_34	10000	2.06579	1.24138	0.247772
ID_35	aIgE	2.97659	1.91214	0.185534
ID_35	10	1.26087	0.988372	0.185534
ID_35	100	1.42475	1.11886	0.185534
ID_35	1000	1.58863	1.16021	0.185534
ID_35	10000	1.48161	1.08269	0.185534
ID_36	aIgE	1.47536	0.928994	1.02266
ID_36	10	1.17681	1.26036	1.02266
ID_36	100	1.88696	0.976331	1.02266
ID_36	1000	2.33913	1.15976	1.02266
ID_36	10000	2.5942	1.32544	1.02266
ID_37	aIgE	3.73303	1.04247	0.169228
ID_37	10	0.714932	0.540541	0.169228
ID_37	100	0.762443	0.573359	0.169228
ID_37	1000	0.961538	0.803089	0.169228
ID_37	10000	0.861991	1.07143	0.169228
ID_38	aIgE	1.50809	1.05581	0.548455
ID_38	10	1.17799	0.962791	0.548455
ID_38	100	1.58576	0.87907	0.548455
ID_38	1000	1.56311	0.851163	0.548455
ID_38	10000	1.78641	1.27907	0.548455
ID_39	aIgE	2.5913	1.07616
ID_39	10	1.93043	0.917219
ID_39	100	1.51014	0.933775
ID_39	1000	1.63768	1.30464
ID_39	10000	1.74203	1.28477
ID_40	aIgE	1.72327	0.934132	0.245681
ID_40	10	0.542138	0.736527	0.245681
ID_40	100	0.783648	0.832335	0.245681
ID_40	1000	0.78239	0.616766	0.245681
ID_40	10000	1.04528	0.754491	0.245681
ID_41	aIgE		1.78571	0.204967
ID_41	10	0.915521	1.06548	0.204967
ID_41	100	0.950884	1.38095	0.204967
ID_41	1000	1.19843	1.08929	0.204967
ID_41	10000	1.94695	1.07738	0.204967
ID_42	aIgE	1.79811	1.24118	1.02266
ID_42	10	1.16246	0.938235	1.02266
ID_42	100	2.76025	1.54706	1.02266
ID_42	1000		1.05588	1.02266
ID_42	10000		1.55882	1.02266
ID_43	aIgE	1.65732	1.38994	0.171211
ID_43	10	0.922118	0.996855	0.171211
ID_43	100	1.1028	1.31761	0.171211
ID_43	1000	0.993769	0.95283	0.171211
ID_43	10000	1.02804	1.16038	0.171211
ID_44	aIgE	2.34749
ID_44	10	0.779923	1.2071
ID_44	100	0.899614	1.61538
ID_44	1000	1.10039	1.34911
ID_44	10000	1.36293	0.798817
ID_45	aIgE		1.67155	0.363771
ID_45	10	0.791541	1.04692	0.363771
ID_45	100	1.34139	1.41935	0.363771
ID_45	1000	2.32628	1.4868	0.363771
ID_45	10000	1.87311	1.26979	0.363771
ID_46	aIgE	2.26351	1.99262	0.484241
ID_46	10	1.11149	1.23616	0.484241
ID_46	100	1.21959	1.26199	0.484241
ID_46	1000	1.26351	1.28782	0.484241
ID_46	10000	1.38176	1.56458	0.484241
ID_47	aIgE	2.36074	1.84753
ID_47	10	1.35544	1.24664
ID_47	100	1.35013	1.26009
ID_47	1000	1.50928	1.38565
ID_47	10000	1.75332	1.28251
ID_48	aIgE	3.24545	1.08392	0.422239
ID_48	10	1.68636	1.11888	0.422239
ID_48	100	1.55	1.23077	0.422239
ID_48	1000	1.99545	1.06993	0.422239
ID_48	10000	2.32273	1.11189	0.422239
ID_49	aIgE		1.0771	0.322219
ID_49	10	0.340476	0.560091	0.322219
ID_49	100	2.40476	0.857143	0.322219
ID_49	1000	3.71429	1.00227	0.322219
ID_49	10000	2.66667	0.977324	0.322219
ID_50	aIgE		1.43579	0.738561
ID_50	10	1.17901	0.627368	0.738561
ID_50	100	1.49846	0.52	0.738561
ID_50	1000	1.57407	1.00211	0.738561
ID_50	10000	1.4892	1.29684	0.738561
ID_51	aIgE	2.73179	1.01045	0.95849
ID_51	10	1.24834	0.74216	0.95849
ID_51	100	1.67219	0.804878	0.95849
ID_51	1000	3.06291	0.972125	0.95849
ID_51	10000	2.36755	0.731707	0.95849
ID_52	aIgE		1.72593	0.0413927
ID_52	10	0.725047	0.803704	0.0413927
ID_52	100	0.838041	0.722222	0.0413927
ID_52	1000	0.757062	0.933333	0.0413927
ID_52	10000	1.16008	0.940741	0.0413927
ID_53	aIgE			0.321726
ID_53	10	1.33178	1.88973	0.321726
ID_53	100	1.88318	1.44487	0.321726
ID_53	1000		1.74525	0.321726
ID_53	10000	2.57477	1.71863	0.321726
ID_54	aIgE	1.41912	0.73964	0.613943
ID_54	10	0.904412	0.683784	0.613943
ID_54	100	0.926471	0.551351	0.613943
ID_54	1000	1.20588	0.68018	0.613943
ID_54	10000	1.25	0.782883	0.613943
ID_55	aIgE	2.04114	0.93578	0.107422
ID_55	10	0.653481	0.6	0.107422
ID_55	100	0.93038	1.24954	0.107422
ID_55	1000	0.973101	0.80367	0.107422
ID_55	10000	1.39557	1.37064	0.107422
ID_56	aIgE	3.52778	0.923077	0.240003
ID_56	10	0.797222	0.846154	0.240003
ID_56	100	0.897222	0.897436	0.240003
ID_56	1000	1.28333	0.58547	0.240003
ID_56	10000	1.875	0.794872	0.240003
ID_57	aIgE	1.70787	1.20732	0.374481
ID_57	10	1.68539	1.37805	0.374481
ID_57	100	1.05618	1.20732	0.374481
ID_57	1000	1.41573	1.31707	0.374481
ID_57	10000	2.2809	1.64634	0.374481
ID_58	aIgE	2.4449	0.978378	0.259257
ID_58	10	0.861224	1.41081	0.259257
ID_58	100	0.808163	0.562162	0.259257
ID_58	1000	1.09796	0.935135	0.259257
ID_58	10000	1.40408	0.867568	0.259257
ID_59	aIgE	1.17137		0.232691
ID_59	10	0.975054		0.232691
ID_59	100	1.02169		0.232691
ID_59	1000	1.10629		0.232691
ID_59	10000	1		0.232691
ID_60	aIgE	1.73427	1.29851	0.123987
ID_60	10	0.937063	0.855721	0.123987
ID_60	100	0.734266	0.895522	0.123987
ID_60	1000	1.1049	1.03483	0.123987
ID_60	10000	0.979021	1.02488	0.123987
ID_61	aIgE	1.17052	0.676136	0.635921
ID_61	10	1.07803	0.964773	0.635921
ID_61	100	1.82081	0.995455	0.635921
ID_61	1000	2.78035	1.30682	0.635921
ID_61	10000	2.5289	1.19318	0.635921
ID_62	aIgE	1.27094	1.08834	0.337431
ID_62	10	0.566502	0.636042	0.337431
ID_62	100	0.921182	0.773852	0.337431
ID_62	1000	1.08867	0.826855	0.337431
ID_62	10000	1.21675	0.897527	0.337431
ID_63	aIgE	1.60833	1.16667	0.364177
ID_63	10	1.25833	0.913793	0.364177
ID_63	100	1.03333	0.994253	0.364177
ID_63	1000	1.075	1.13793	0.364177
ID_63	10000	1.9625	1.32759	0.364177
ID_64	aIgE	0.810427	0.657895	0.266377
ID_64	10	0.488152	0.609649	0.266377
ID_64	100	0.791469	0.75	0.266377
ID_64	1000	0.521327	0.671053	0.266377
ID_64	10000	1.06635	0.758772	0.266377
ID_65	aIgE	1.52113	1.15625	0.0586356
ID_65	10	0.690141	0.992188	0.0586356
ID_65	100	0.852113	1.10547	0.0586356
ID_65	1000	1.03521	1.25781	0.0586356
ID_65	10000	1.00704	1.04297	0.0586356
ID_66	aIgE	1.69512	1.44144	0.927153
ID_66	10	1.36585	1.23423	0.927153
ID_66	100	1.87805	1.43243	0.927153
ID_66	1000	1.69512	1.38739	0.927153
ID_66	10000	1.78049	1.23423	0.927153
ID_67	aIgE	1.36585	1.67059	0.781146
ID_67	10	0.857724	0.533333	0.781146
ID_67	100	1.0935	0.752941	0.781146
ID_67	1000	1.23984	1.22745	0.781146
ID_67	10000	2.03252	1.74902	0.781146
ID_68	aIgE	1.58621	0.923077	0.735646
ID_68	10	1.08621	0.818182	0.735646
ID_68	100	1.34483	0.685315	0.735646
ID_68	1000	1.72414	0.762238	0.735646
ID_68	10000	2.18966	0.958042	0.735646
ID_69	aIgE		1.30093	0.985406
ID_69	10	1.4381	0.958333	0.985406
ID_69	100	1.74286	0.884259	0.985406
ID_69	1000		1.18056	0.985406
ID_69	10000		1.6713	0.985406
ID_70	aIgE	1.31982	0.924171	0.970507
ID_70	10	2.04054	1.52607	0.970507
ID_70	100	2.18018	1.22275	0.970507
ID_70	1000	1.96396		0.970507
ID_70	10000			0.970507
ID_71	aIgE	2.9207	1.1779	0.953706
ID_71	10	0.688588	0.80593	0.953706
ID_71	100	1.71567	1.32075	0.953706
ID_71	1000	1.87814	1.03504	0.953706
ID_71	10000	3.23017	1.54717	0.953706
ID_72	aIgE			1.02266
ID_72	10	1.78523		1.02266
ID_72	100	2.51007		1.02266
ID_72	1000			1.02266
ID_72	10000			1.02266
ID_73	aIgE	2.14768	0.910959	0.996718
ID_73	10	1.2616	0.780822	0.996718
ID_73	100	1.99578	0.883562	0.996718
ID_73	1000	2.21519	0.938356	0.996718
ID_73	10000		1.29452	0.996718
ID_74	aIgE	1.70951		0.565167
ID_74	10	0.874036		0.565167
ID_74	100	0.885604		0.565167
ID_74	1000	1.22751		0.565167
ID_74	10000	2.03085		0.565167
ID_75	aIgE	1.78671	0.689474	0.565167
ID_75	10	0.63986	0.426316	0.565167
ID_75	100	1	0.810526	0.565167
ID_75	1000	1.10839	0.671053	0.565167
ID_75	10000	1.62587	0.610526	0.565167
ID_76	aIgE	1.90749	1.28027	0.635921
ID_76	10	1.12335	0.966368	0.635921
ID_76	100	1.68282	1.23094	0.635921
ID_76	1000	1.46696	0.966368	0.635921
ID_76	10000	1.85022	1.11211	0.635921
ID_77	aIgE	2.06228	1.8773	1.02266
ID_77	10	1.80623	0.782209	1.02266
ID_77	100	2.34256	1.36196	1.02266
ID_77	1000	2.75779	1.19325	1.02266
ID_77	10000	3.11765	2.00613	1.02266
ID_78	aIgE	1.40435	1.24444	1.02266
ID_78	10	0.958696	1.16111	1.02266
ID_78	100	1.46957	1.34167	1.02266
ID_78	1000	1.16957	1.09167	1.02266
ID_78	10000	2.82609	2.02222	1.02266
ID_79	aIgE	1.30325	1.13913	0.16823
ID_79	10	0.617329	1.05217	0.16823
ID_79	100	0.628159	0.804348	0.16823
ID_79	1000	0.812274	0.973913	0.16823
ID_79	10000	0.833935	1.20435	0.16823
ID_80	aIgE	1.49346	0.89083	0.229696
ID_80	10	0.614379	0.672489	0.229696
ID_80	100	0.568627	0.69869	0.229696
ID_80	1000	0.656863	0.755459	0.229696
ID_80	10000	0.539216	0.995633	0.229696
ID_81	aIgE	1.452	1.09444	0.652676
ID_81	10	0.616	1.02222	0.652676
ID_81	100	0.632	0.877778	0.652676
ID_81	1000	1.556	1.17778	0.652676
ID_81	10000	1.76	1.02222	0.652676
ID_82	aIgE	1.93617	1.11765	0.563552
ID_82	10	0.906383	0.95098	0.563552
ID_82	100	1.56596	0.769608	0.563552
ID_82	1000	1.4383	0.833333	0.563552
ID_82	10000	2.37021	0.769608	0.563552
ID_83	aIgE	1.92647	1.61194	0.467249
ID_83	10	1.15294	1.10945	0.467249
ID_83	100	1.23529	1.04478	0.467249
ID_83	1000	1.15	1.09453	0.467249
ID_83	10000	1.09118	0.870647	0.467249
ID_84	aIgE	0.537037	0.567039	0.682744
ID_84	10	1.01852	0.606145	0.682744
ID_84	100	0.680556	0.603352	0.682744
ID_84	1000	0.939815	0.812849	0.682744
ID_84	10000	0.939815	0.868715	0.682744
ID_85	aIgE		0.867797	0.539591
ID_85	10	2.65385	0.647458	0.539591
ID_85	100	2.38462	0.674576	0.539591
ID_85	1000	3.01282	0.827119	0.539591
ID_85	10000	2.9359	0.844068	0.539591
ID_86	aIgE	2.90323	1.15816	0.530349
ID_86	10	0.790323	0.654762	0.530349
ID_86	100	1.44355	0.80102	0.530349
ID_86	1000	1.5457	0.955782	0.530349
ID_86	10000	1.76613	1.0102	0.530349
ID_87	aIgE	1.09859	0.962766	0.470258
ID_87	10	0.985915	1.10638	0.470258
ID_87	100	1.05634	0.978723	0.470258
ID_87	1000	0.887324	0.930851	0.470258
ID_87	10000	1.01408	1.15426	0.470258
ID_88	aIgE	1.58845	1.08252	0.510181
ID_88	10	0.64432	1.43204	0.510181
ID_88	100	0.726257	1.23786	0.510181
ID_88	1000	0.733706	1.25728	0.510181
ID_88	10000	1.29795	1.09223	0.510181
ID_89	aIgE	0.687646	0.811594	0.635921
ID_89	10	0.452214	0.613527	0.635921
ID_89	100	0.477855	0.792271	0.635921
ID_89	1000	0.568765	0.603865	0.635921
ID_89	10000	0.699301	0.729469	0.635921
ID_90	aIgE	1.70943	0.846154	0.302113
ID_90	10	0.724528	1.00513	0.302113
ID_90	100	0.833962	0.902564	0.302113
ID_90	1000	0.807547	1.01026	0.302113
ID_90	10000	1.33208	1.31282	0.302113
ID_91	aIgE		1.35484	0.237108
ID_91	10	0.766323	1.00293	0.237108
ID_91	100	0.948454	1.35191	0.237108
ID_91	1000	1.26804	1.00293	0.237108
ID_91	10000	1.45017	1.77126	0.237108
ID_92	aIgE	1.85156	0.913861	1.02266
ID_92	10	1.15885	0.680198	1.02266
ID_92	100	1.2474	0.740594	1.02266
ID_92	1000	1.63021	0.851485	1.02266
ID_92	10000	2.3099	0.990099	1.02266
ID_93	aIgE	2.17391	0.693627	1.02266
ID_93	10	0.866345	0.8125	1.02266
ID_93	100	1.30596	0.767157	1.02266
ID_93	1000	2.1095	0.903186	1.02266
ID_93	10000	1.85185	0.78799	1.02266
ID_94	aIgE	2.21579	1.36538	0.821726
ID_94	10	0.810526	0.692308	0.821726
ID_94	100	0.957895	0.826923	0.821726
ID_94	1000	1.23684	0.998077	0.821726
ID_94	10000	2.55263	1.02308	0.821726
ID_95	aIgE		0.853229	1.02266
ID_95	10	2.75333	0.62818	1.02266
ID_95	100	3.18	0.637965	1.02266
ID_95	1000	3.00667	1.21331	1.02266
ID_95	10000		1.02348	1.02266
ID_96	aIgE	1.98721	0.873065	0.850784
ID_96	10	1.45524	0.941176	0.850784
ID_96	100	1.62916	0.993808	0.850784
ID_96	1000	1.69309	0.956656	0.850784
ID_96	10000	1.99488	1.21362	0.850784
ID_97	aIgE	3.15487		0.590922
ID_97	10	1.97788		0.590922
ID_97	100	2.53097	1.87805	0.590922
ID_97	1000	2.85841		0.590922
ID_97	10000	2.69912		0.590922
ID_98	aIgE		1.35526	0.579181
ID_98	10	0.710714	0.868421	0.579181
ID_98	100	0.725893	1.05592	0.579181
ID_98	1000	1.4375	1.00329	0.579181
ID_98	10000	2.1875	0.898026	0.579181

## Sheet: fig_2E
DonorID	Stimulation_PN_ng.ml	Basophil_activated_perc	PN.sIgE_kU.L_log10
ID_1	aIgE	0.514	0.0449526
ID_1	10	0.0296	0.0449526
ID_1	100	0.272	0.0449526
ID_1	1000	0.683	0.0449526
ID_1	10000	0.392	0.0449526
ID_2	aIgE	0.364	0.119023
ID_2	10	0.776	0.119023
ID_2	100	0.801	0.119023
ID_2	1000	0.621	0.119023
ID_2	10000	0.659	0.119023
ID_3	aIgE	0.164	1.02266
ID_3	10	0.065	1.02266
ID_3	100	0.238	1.02266
ID_3	1000	0.636	1.02266
ID_3	10000	0.659	1.02266
ID_4	aIgE	0.365	1.02266
ID_4	10	0.0259	1.02266
ID_4	100	0.0645	1.02266
ID_4	1000	0.869	1.02266
ID_4	10000	0.614	1.02266
ID_5	aIgE	0.687	0.611358
ID_5	10	0.0176	0.611358
ID_5	100	0.0271	0.611358
ID_5	1000	0.576	0.611358
ID_5	10000	0.628	0.611358
ID_6	aIgE	0.0573	0.440121
ID_6	10	0.0033	0.440121
ID_6	100	0.0047	0.440121
ID_6	1000	0.0542	0.440121
ID_6	10000	0.126	0.440121
ID_7	aIgE	0.254	0.40207
ID_7	10	0	0.40207
ID_7	100	0	0.40207
ID_7	1000	0	0.40207
ID_7	10000	0.296	0.40207
ID_8	aIgE	0.285	0.330433
ID_8	10	0.0154	0.330433
ID_8	100	0.06	0.330433
ID_8	1000	0.119	0.330433
ID_8	10000	0.0498	0.330433
ID_9	aIgE	0.533	0.938109
ID_9	10	0.413	0.938109
ID_9	100	0.372	0.938109
ID_9	1000	0.669	0.938109
ID_9	10000	0.433	0.938109
ID_10	aIgE	0.0561	0.080684
ID_10	10	0	0.080684
ID_10	100	0.0066	0.080684
ID_10	1000	0.01	0.080684
ID_10	10000	0.0065	0.080684
ID_11	aIgE	0.548	0.825639
ID_11	10	0.0884	0.825639
ID_11	100	0.654	0.825639
ID_11	1000	0.473	0.825639
ID_11	10000	0.34	0.825639
ID_12	aIgE	0.505	0.318244
ID_12	10	0.0434	0.318244
ID_12	100	0.266	0.318244
ID_12	1000	0.246	0.318244
ID_12	10000	0.344	0.318244
ID_13	aIgE	0.601	0.970009
ID_13	10	0.416	0.970009
ID_13	100	0.902	0.970009
ID_13	1000	0.722	0.970009
ID_13	10000	0.638	0.970009
ID_14	aIgE	0.36	0.541393
ID_14	10	0.0155	0.541393
ID_14	100	0.0555	0.541393
ID_14	1000	0.195	0.541393
ID_14	10000	0.261	0.541393
ID_15	aIgE	0.307	0.237108
ID_15	10	0.0132	0.237108
ID_15	100	0.0455	0.237108
ID_15	1000	0.0415	0.237108
ID_15	10000	0.0959	0.237108
ID_16	aIgE	0.485	0.616498
ID_16	10	0.0608	0.616498
ID_16	100	0.268	0.616498
ID_16	1000	0.7	0.616498
ID_16	10000	0.447	0.616498
ID_17	aIgE	0.437	0.819245
ID_17	10	0.0106	0.819245
ID_17	100	0.0297	0.819245
ID_17	1000	0.453	0.819245
ID_17	10000	0.441	0.819245
ID_18	aIgE	0.238	0.0449526
ID_18	10	0.333	0.0449526
ID_18	100	0.473	0.0449526
ID_18	1000	0.39	0.0449526
ID_18	10000	0.418	0.0449526
ID_19	aIgE	0.403	0.141651
ID_19	10	0.329	0.141651
ID_19	100	0.292	0.141651
ID_19	1000	0.219	0.141651
ID_19	10000	0.314	0.141651
ID_20	aIgE	0.359	0.631226
ID_20	10	0.17	0.631226
ID_20	100	0.464	0.631226
ID_20	1000	0.342	0.631226
ID_20	10000	0.392	0.631226
ID_21	aIgE	0.209	0.178013
ID_21	10	0.0103	0.178013
ID_21	100	0.0305	0.178013
ID_21	1000	0.0994	0.178013
ID_21	10000	0.0982	0.178013
ID_22	aIgE	0.185	0.773887
ID_22	10	0.108	0.773887
ID_22	100	0.453	0.773887
ID_22	1000	0.377	0.773887
ID_22	10000	0.335	0.773887
ID_23	aIgE	0.25	0.306392
ID_23	10	0.0115	0.306392
ID_23	100	0.0026	0.306392
ID_23	1000	0.115	0.306392
ID_23	10000	0.547	0.306392
ID_24	aIgE	0.496	0.128839
ID_24	10	0.0193	0.128839
ID_24	100	0.351	0.128839
ID_24	1000	0.369	0.128839
ID_24	10000	0.381	0.128839
ID_25	aIgE	0.221	0.197226
ID_25	10	0.361	0.197226
ID_25	100	0.381	0.197226
ID_25	1000	0.392	0.197226
ID_25	10000	0.444	0.197226
ID_26	aIgE	0.648	0.459277
ID_26	10	0.836	0.459277
ID_26	100	0.664	0.459277
ID_26	1000	0.573	0.459277
ID_26	10000	0.581	0.459277
ID_27	aIgE	0.779	0.744275
ID_27	10	0.827	0.744275
ID_27	100	0.854	0.744275
ID_27	1000	0.832	0.744275
ID_27	10000	0.814	0.744275
ID_28	aIgE	0.631	0.786436
ID_28	10	0.619	0.786436
ID_28	100	0.857	0.786436
ID_28	1000	0.844	0.786436
ID_28	10000	0.78	0.786436
ID_29	aIgE	0.279	1.02266
ID_29	10	0.699	1.02266
ID_29	100	0.548	1.02266
ID_29	1000	0.265	1.02266
ID_29	10000	0.291	1.02266
ID_30	aIgE	0.672	0.892309
ID_30	10	0.872	0.892309
ID_30	100	0.875	0.892309
ID_30	1000	0.757	0.892309
ID_30	10000	0.603	0.892309
ID_31	aIgE	0.469	0.826123
ID_31	10	0.946	0.826123
ID_31	100	0.865	0.826123
ID_31	1000	0.655	0.826123
ID_31	10000	0.705	0.826123
ID_32	aIgE	0.437	0.860905
ID_32	10	0.721	0.860905
ID_32	100	0.741	0.860905
ID_32	1000	0.512	0.860905
ID_32	10000	0.561	0.860905
ID_33	aIgE	0.309
ID_33	10	0.799
ID_33	100	0.659
ID_33	1000	0.452
ID_33	10000	0.617
ID_34	aIgE	0.643	0.247772
ID_34	10	0.663	0.247772
ID_34	100	0.725	0.247772
ID_34	1000	0.647	0.247772
ID_34	10000	0.744	0.247772
ID_35	aIgE	0.493	0.185534
ID_35	10	0.448	0.185534
ID_35	100	0.263	0.185534
ID_35	1000	0.255	0.185534
ID_35	10000	0.281	0.185534
ID_36	aIgE	0.2	1.02266
ID_36	10	0.358	1.02266
ID_36	100	0.173	1.02266
ID_36	1000	0.128	1.02266
ID_36	10000	0.109	1.02266
ID_37	aIgE	0.427	0.169228
ID_37	10	0.198	0.169228
ID_37	100	0.0881	0.169228
ID_37	1000	0.147	0.169228
ID_37	10000	0.284	0.169228
ID_38	aIgE	0.218	0.548455
ID_38	10	0.292	0.548455
ID_38	100	0.31	0.548455
ID_38	1000	0.122	0.548455
ID_38	10000	0.239	0.548455
ID_39	aIgE	0.281
ID_39	10	0.707
ID_39	100	0.287
ID_39	1000	0.189
ID_39	10000	0.512
ID_40	aIgE	0.152	0.245681
ID_40	10	0	0.245681
ID_40	100	0	0.245681
ID_40	1000	0.0134	0.245681
ID_40	10000	0.0872	0.245681
ID_41	aIgE	0.489	0.204967
ID_41	10	0.0082	0.204967
ID_41	100	0.006	0.204967
ID_41	1000	0.0727	0.204967
ID_41	10000	0.187	0.204967
ID_42	aIgE	0.244	1.02266
ID_42	10	0.453	1.02266
ID_42	100	0.515	1.02266
ID_42	1000	0.358	1.02266
ID_42	10000	0.275	1.02266
ID_43	aIgE	0.363	0.171211
ID_43	10	0.256	0.171211
ID_43	100	0.417	0.171211
ID_43	1000	0.409	0.171211
ID_43	10000	0.399	0.171211
ID_44	aIgE	0.509
ID_44	10	0.437
ID_44	100	0.595
ID_44	1000	0.583
ID_44	10000	0.414
ID_45	aIgE	0.112	0.363771
ID_45	10	0.326	0.363771
ID_45	100	0.273	0.363771
ID_45	1000	0.272	0.363771
ID_45	10000	0.361	0.363771
ID_46	aIgE	0.33	0.484241
ID_46	10	0.499	0.484241
ID_46	100	0.624	0.484241
ID_46	1000	0.575	0.484241
ID_46	10000	0.611	0.484241
ID_47	aIgE	0.432
ID_47	10	0.356
ID_47	100	0.575
ID_47	1000	0.621
ID_47	10000	0.634
ID_48	aIgE	0.496	0.422239
ID_48	10	0.663	0.422239
ID_48	100	0.486	0.422239
ID_48	1000	0.414	0.422239
ID_48	10000	0.606	0.422239
ID_49	aIgE	0.231	0.322219
ID_49	10	0.442	0.322219
ID_49	100	0.386	0.322219
ID_49	1000	0.473	0.322219
ID_49	10000	0.67	0.322219
ID_50	aIgE	0.566	0.738561
ID_50	10	0.778	0.738561
ID_50	100	0.753	0.738561
ID_50	1000	0.74	0.738561
ID_50	10000	0.775	0.738561
ID_51	aIgE	0.15	0.95849
ID_51	10	0.559	0.95849
ID_51	100	0.428	0.95849
ID_51	1000	0.329	0.95849
ID_51	10000	0.451	0.95849
ID_52	aIgE	0.458	0.0413927
ID_52	10	0	0.0413927
ID_52	100	0.0033	0.0413927
ID_52	1000	0.0044	0.0413927
ID_52	10000	0.037	0.0413927
ID_53	aIgE	0.435	0.321726
ID_53	10	0.0879	0.321726
ID_53	100	0.397	0.321726
ID_53	1000	0.552	0.321726
ID_53	10000	0.518	0.321726
ID_54	aIgE	0.543	0.613943
ID_54	10	0.0211	0.613943
ID_54	100	0.0628	0.613943
ID_54	1000	0.376	0.613943
ID_54	10000	0.583	0.613943
ID_55	aIgE	0.126	0.107422
ID_55	10	0.0032	0.107422
ID_55	100	0.0036	0.107422
ID_55	1000	0.0242	0.107422
ID_55	10000	0.185	0.107422
ID_56	aIgE	0.686	0.240003
ID_56	10	0.0034	0.240003
ID_56	100	0.0442	0.240003
ID_56	1000	0.228	0.240003
ID_56	10000	0.497	0.240003
ID_57	aIgE	0.066	0.374481
ID_57	10	0.0024	0.374481
ID_57	100	0.0064	0.374481
ID_57	1000	0.0886	0.374481
ID_57	10000	0.28	0.374481
ID_58	aIgE	0.136	0.259257
ID_58	10	0	0.259257
ID_58	100	0.0116	0.259257
ID_58	1000	0.104	0.259257
ID_58	10000	0.102	0.259257
ID_59	aIgE	0.164	0.232691
ID_59	10	0.00098	0.232691
ID_59	100	0.00079	0.232691
ID_59	1000	0.0014	0.232691
ID_59	10000	0.0023	0.232691
ID_60	aIgE	0.0867	0.123987
ID_60	10	0.0184	0.123987
ID_60	100	0.0239	0.123987
ID_60	1000	0.0445	0.123987
ID_60	10000	0.0531	0.123987
ID_61	aIgE	0.222	0.635921
ID_61	10	0.0156	0.635921
ID_61	100	0.24	0.635921
ID_61	1000	0.284	0.635921
ID_61	10000	0.427	0.635921
ID_62	aIgE	0.421	0.337431
ID_62	10	0.012	0.337431
ID_62	100	0.203	0.337431
ID_62	1000	0.617	0.337431
ID_62	10000	0.831	0.337431
ID_63	aIgE	0.262	0.364177
ID_63	10	0.0114	0.364177
ID_63	100	0.036	0.364177
ID_63	1000	0.0695	0.364177
ID_63	10000	0.0948	0.364177
ID_64	aIgE	0.157	0.266377
ID_64	10	0.00071	0.266377
ID_64	100	0.0254	0.266377
ID_64	1000	0.057	0.266377
ID_64	10000	0.249	0.266377
ID_65	aIgE	0.318	0.0586356
ID_65	10	0.0037	0.0586356
ID_65	100	0.0082	0.0586356
ID_65	1000	0.0351	0.0586356
ID_65	10000	0.0282	0.0586356
ID_66	aIgE	0.289	0.927153
ID_66	10	0.0933	0.927153
ID_66	100	0.445	0.927153
ID_66	1000	0.595	0.927153
ID_66	10000	0.469	0.927153
ID_67	aIgE	0.339	0.781146
ID_67	10	0.0092	0.781146
ID_67	100	0.118	0.781146
ID_67	1000	0.287	0.781146
ID_67	10000	0.523	0.781146
ID_68	aIgE	0.161	0.735646
ID_68	10	0.0514	0.735646
ID_68	100	0.0767	0.735646
ID_68	1000	0.141	0.735646
ID_68	10000	0.454	0.735646
ID_69	aIgE	0.482	0.985406
ID_69	10	0.0115	0.985406
ID_69	100	0.0697	0.985406
ID_69	1000	0.583	0.985406
ID_69	10000	0.51	0.985406
ID_70	aIgE	0.759	0.970507
ID_70	10	0.798	0.970507
ID_70	100	0.781	0.970507
ID_70	1000	0.802	0.970507
ID_70	10000	0.714	0.970507
ID_71	aIgE	0.456	0.953706
ID_71	10	0.0093	0.953706
ID_71	100	0.434	0.953706
ID_71	1000	0.727	0.953706
ID_71	10000	0.479	0.953706
ID_72	aIgE	0.29	1.02266
ID_72	10	0.0324	1.02266
ID_72	100	0.195	1.02266
ID_72	1000	0.536	1.02266
ID_72	10000	0.0927	1.02266
ID_73	aIgE	0.468	0.996718
ID_73	10	0.359	0.996718
ID_73	100	0.578	0.996718
ID_73	1000	0.478	0.996718
ID_73	10000	0.258	0.996718
ID_74	aIgE	0.398	0.565167
ID_74	10	0.0087	0.565167
ID_74	100	0.0088	0.565167
ID_74	1000	0.0777	0.565167
ID_74	10000	0.474	0.565167
ID_75	aIgE	0.578	0.565167
ID_75	10	0.0444	0.565167
ID_75	100	0.118	0.565167
ID_75	1000	0.37	0.565167
ID_75	10000	0.651	0.565167
ID_76	aIgE	0.422	0.635921
ID_76	10	0.315	0.635921
ID_76	100	0.459	0.635921
ID_76	1000	0.301	0.635921
ID_76	10000	0.442	0.635921
ID_77	aIgE	0.254	1.02266
ID_77	10	0.38	1.02266
ID_77	100	0.521	1.02266
ID_77	1000	0.386	1.02266
ID_77	10000	0.319	1.02266
ID_78	aIgE	0.701	1.02266
ID_78	10	0.514	1.02266
ID_78	100	0.834	1.02266
ID_78	1000	0.755	1.02266
ID_78	10000	0.634	1.02266
ID_79	aIgE	0.092	0.16823
ID_79	10	0.0084	0.16823
ID_79	100	0.0091	0.16823
ID_79	1000	0.0111	0.16823
ID_79	10000	0.0099	0.16823
ID_80	aIgE	0.258	0.229696
ID_80	10	0	0.229696
ID_80	100	0	0.229696
ID_80	1000	0.0141	0.229696
ID_80	10000	0.0039	0.229696
ID_81	aIgE	0.106	0.652676
ID_81	10	0.0303	0.652676
ID_81	100	0.0938	0.652676
ID_81	1000	0.194	0.652676
ID_81	10000	0.443	0.652676
ID_82	aIgE	0.249	0.563552
ID_82	10	0.0268	0.563552
ID_82	100	0.133	0.563552
ID_82	1000	0.202	0.563552
ID_82	10000	0.596	0.563552
ID_83	aIgE	0.263	0.467249
ID_83	10	0.0573	0.467249
ID_83	100	0.0875	0.467249
ID_83	1000	0.178	0.467249
ID_83	10000	0.481	0.467249
ID_84	aIgE	0.177	0.682744
ID_84	10	0.283	0.682744
ID_84	100	0.135	0.682744
ID_84	1000	0.0415	0.682744
ID_84	10000	0.117	0.682744
ID_85	aIgE	0.622	0.539591
ID_85	10	0.739	0.539591
ID_85	100	0.461	0.539591
ID_85	1000	0.46	0.539591
ID_85	10000	0.583	0.539591
ID_86	aIgE	0.167	0.530349
ID_86	10	0.0501	0.530349
ID_86	100	0.285	0.530349
ID_86	1000	0.138	0.530349
ID_86	10000	0.301	0.530349
ID_87	aIgE	0.52	0.470258
ID_87	10	0.0024	0.470258
ID_87	100	0.0015	0.470258
ID_87	1000	0.0055	0.470258
ID_87	10000	0.319	0.470258
ID_88	aIgE	0.422	0.510181
ID_88	10	0.00069	0.510181
ID_88	100	0.0024	0.510181
ID_88	1000	0.0399	0.510181
ID_88	10000	0.243	0.510181
ID_89	aIgE	0.111	0.635921
ID_89	10	0.19	0.635921
ID_89	100	0.171	0.635921
ID_89	1000	0.0704	0.635921
ID_89	10000	0.0846	0.635921
ID_90	aIgE	0.605	0.302113
ID_90	10	0.0241	0.302113
ID_90	100	0.0352	0.302113
ID_90	1000	0.0432	0.302113
ID_90	10000	0.472	0.302113
ID_91	aIgE	0.189	0.237108
ID_91	10	0.0012	0.237108
ID_91	100	0.0279	0.237108
ID_91	1000	0.173	0.237108
ID_91	10000	0.598	0.237108
ID_92	aIgE	0.299	1.02266
ID_92	10	0.514	1.02266
ID_92	100	0.645	1.02266
ID_92	1000	0.362	1.02266
ID_92	10000	0.27	1.02266
ID_93	aIgE	0.259	1.02266
ID_93	10	0.618	1.02266
ID_93	100	0.818	1.02266
ID_93	1000	0.594	1.02266
ID_93	10000	0.582	1.02266
ID_94	aIgE	0.362	0.821726
ID_94	10	0.0018	0.821726
ID_94	100	0.0021	0.821726
ID_94	1000	0.0308	0.821726
ID_94	10000	0.45	0.821726
ID_95	aIgE	0.188	1.02266
ID_95	10	0.764	1.02266
ID_95	100	0.778	1.02266
ID_95	1000	0.331	1.02266
ID_95	10000	0.256	1.02266
ID_96	aIgE	0.532	0.850784
ID_96	10	0.474	0.850784
ID_96	100	0.488	0.850784
ID_96	1000	0.381	0.850784
ID_96	10000	0.74	0.850784
ID_97	aIgE	0.283	0.590922
ID_97	10	0.204	0.590922
ID_97	100	0.542	0.590922
ID_97	1000	0.384	0.590922
ID_97	10000	0.594	0.590922
ID_98	aIgE	0.247	0.579181
ID_98	10	0.0204	0.579181
ID_98	100	0.0382	0.579181
ID_98	1000	0.204	0.579181
ID_98	10000	0.584	0.579181

## Sheet: fig_3A
DonorID	Stimulation_ng.ml	Mediator	S6_pDCs_normed	S6_cDCs_normed
ID_1	1	IL4	0.803874	0.827238
ID_1	10	IL4	0.997579	0.87768
ID_1	100	IL4	0.903955	0.85414
ID_1	0	IL4	1	1
ID_1	aIgE	IL4	2.10492	1.36528
ID_2	1	IL4	0.878049	0.873222
ID_2	10	IL4	0.806504	0.927644
ID_2	100	IL4	0.78374	0.747062
ID_2	0	IL4	1	1
ID_2	aIgE	IL4	1.54634	3.10946
ID_3	1	IL4	0.981934	0.843311
ID_3	10	IL4	0.922423	0.893285
ID_3	100	IL4	0.884166	0.637168
ID_3	0	IL4	1	1
ID_3	aIgE	IL4	1.53879	1.32119
ID_4	1	IL4	0.972705	0.947503
ID_4	10	IL4	0.873449	0.747759
ID_4	100	IL4	0.863524	0.8758
ID_4	0	IL4	1	1
ID_4	aIgE	IL4	2.04467	1.62356
ID_5	1	IL4	0.849558	0.970839
ID_5	10	IL4	0.849558	0.857784
ID_5	100	IL4	0.849558	0.809332
ID_5	0	IL4	1	1
ID_5	aIgE	IL4	1.88369	1.63122

[truncated: 31 more sheets: fig_3B, fig_3C, fig_3D, fig_3E, fig_3F, fig_3G, fig_3H, fig_3I, fig_4A, fig_4B, fig_4C, fig_S1B, fig_S1C, fig_S1D, fig_S1E, fig_S2A, fig_S2D, fig_S2E, fig_S2F, fig_S3A …]
